# Supplementary material for: Genetic Control of Water and Nitrate Capture and Their Use Efficiency in Lettuce (Lactuca sativa L.)
Source: Front Plant Sci. 2016 Mar 30;7:343. doi: 10.3389/fpls.2016.00343 (PMC4812043; doi:10.3389/fpls.2016.00343)
Supplement: Supplementary file 1 [file DataSheet1.XLSX]

## Sheet: phenotypic data
Accession number	201011* all NO3 left in 40 cm soil column	201011 all H2O left in 40 cm soil column	201012 all NO3 left in 40 cm soil column	201012 all H2O left in 40 cm soil column	201012 Shoot FW	201012 Shoot DW	201012 NUE based shoot [N]	201021 all NO3 left in 40 cm soil column	201021 all H2O left in 40 cm soil column	201022 all NO3 left in 40 cm soil column	201022 all H2O left in 40 cm soil column	201022 Shoot FW	201022 Shoot DW	201022 NUE based on shoot [N]	201111 all NO3 left in 40 cm soil column	20111 all H2O left in 40 cm soil column	201112 all NO3 left in 40 cm soil column	201112 all H2O left in 40 cm soil column	201112 Shoot FW	201112 Shoot DW	201112 NUE based on shoot [N}	201121 all NO3 left in 40 cm soil column	201121 all H2O left in 40 cm soil column	201122 all NO3 left in 40 cm soil column	201122 all H2O left in 40 cm soil column	201122 Shoot FW	201122 Shoot DW	201122 NUE based shoot [N]
104	0.438377	755.039	0.199153	303.224	325.053	28.0483	37.5536	0.515346	599.959	0.500887	601.989	231.34	37.995	52.8181	0.36783	665.08	0.146973	421.874	310.445	18.095	38.9742	0.529692	304.946	0.329638	961.465	347.143	14.9117	29.3391
12	0.430017	719.455	0.0864434	380.05	274.24	31.0117	44.535	0.429859	710.813	0.360979	734.913	607.4	57.2983	43.332	0.379795	634.843	0.145023	355.178	394.672	26.0733	49.7451	0.482867	586.433	0.16177	966.606	654.845	23.63	26.8471
13	0.451027	739.572	0.176363	346.199	273.993	28.0933	43.4568	0.400187	735.844	0.20292	681.741	468.198	38.5283	42.623	0.400492	687.163	0.242265	400.534	358.618	23.6717	38.7594	0.349206	525.105	0.169735	973.586	458.295	19.6267	27.2955
88	0.378615	733.625	0.0985578	301.993	271.008	27.245	38.4176	0.484245	712.312	0.355782	873.133	445.117	68.2033	66.3866	0.395296	635.502	0.167613	389.358	293.105	18.5733	38.2264	0.509118	574.011	0.235177	958.928	439.803	19.3167	30.2786
80	0.452038	753.962	0.192627	283.152	222.388	24.7667	44.0438	0.496132	624.382	0.345154	699.848	463.612	38.0517	42.4403	0.373646	637.879	0.150307	341.113	317.533	22.8917	42.9692	0.424601	605.71	0.194201	968.515	606.207	20.26	27.5407
105	0.475375	737.639	0.151349	504.689	334.295	27.0867	34.056	0.472343	633.506	0.453938	616.773	388.307	49.3233	48.4124	0.376959	649.322	0.232232	403.579	294.8	17.91	35.954	0.501812	299.235	0.22209	954.033	329.975	11.755	24.1893
63	0.427148	764.576	0.0865522	155.204	326.083	36.2367	47.9745	0.428395	634.932	0.255934	746.372	605.525	57	48.0795	0.353963	628.101	0.18592	340.862	386.587	27.4017	52.157	0.430736	465.009	0.118482	995.147	655.963	26.3917	30.9623
9	0.425356	637.017	0.18165	222.084	228.052	27.6067	46.9734	0.421911	636.198	0.279771	651.39	612.075	51.23	51.9645	0.341538	656.379	0.251095	362.523	358.777	24.7367	48.8756	0.388641	305.369	0.114547	976.606	588.862	23.1617	28.0363
106	0.48238	753.163	0.21426	333.32	333.182	31.6233	37.2073	0.314084	600.745	0.340549	577.319	478.608	45.155	41.4604	0.364793	657.057	0.0766166	367.4	328.913	20.525	38.0178	0.392944	371.399	0.221088	979.45	471.725	16.545	23.5717
81	0.424884	737.272	0.141015	325.332	289.96	29.9283	41.4196	0.336893	660.121	0.327093	763.988	513.967	47.9733	37.4422	0.391168	630.16	0.212752	361.211	362.745	24.3633	43.2748	0.460138	613.076	0.197969	963.973	567.61	23.465	29.2225
82	0.440518	751.824	0.135346	348.818	325.88	31.9367	45.1071	0.382093	708.626	0.251002	755.671	452.117	45.1483	32.4827	0.382651	638.174	0.16531	368.16	378.258	25.525	42.7386	0.493312	518.248	0.189645	972.175	559.473	21.19	28.3455
107	0.415986	757.593	0.141859	380.647	329.265	22.8867	35.3122	0.487347	619.637	0.395656	683.845	311.778	37.87	37.9345	0.323757	633.947	0.224812	364.773	336.565	19.4917	36.4791	0.418653	527.754	0.289019	964.48	352.33	14.2917	25.8373
15	0.470431	761.151	0.217346	254.793	304.16	28.855	40.6959	0.406711	702.358	0.383629	744.094	449.617	30.5883	40.3172	0.276437	624.021	0.227262	398.84	357.577	23.9583	47.2868	0.227701	593.848	0.171713	966.126	630.292	27.9183	31.8685
64	0.447272	745.314	0.238684	582.479	226.915	25.5483	42.387	0.518237	691.2	0.372897	698.373	479.223	42.735	44.8367	0.291741	643.491	0.225542	360.699	314.358	21.7033	50.6175	0.341468	297.505	0.188872	1026.16	606.262	22.8817	26.5176
108	0.479872	757.016	0.0891456	336.732	302.913	30.51	41.1216	0.400057	674.273	0.37761	727.534	541.6	42.135	32.5656	0.377066	673.885	0.0921742	437.691	344.233	21.5133	38.3773	0.422308	301.108	0.199273	962.231	491.052	20.485	24.8385
16	0.432938	652.648	0.261249	396.109	316.707	28.0942	35.937	0.43668	621.498	0.317756	685.622	542.883	44.9567	37.5724	0.334113	667.629	0.204081	372.867	341.462	24.5283	46.2429	0.483093	500.387	0.174311	969.786	516.238	19.5983	27.3502
109	0.456339	624.678	0.12723	354.89	287.608	28.6917	34.8673	0.439594	700.808	0.34065	711.238	403.1	46.3867	41.9547	0.397703	682.023	0.20834	410.327	307.868	19.4433	37.1294	0.400556	360.69	0.374953	968.609	323.185	12.7433	25.2717
3	0.440763	725.817	0.134873	231.808	284.015	26.8833	36.5708	0.407174	622.477	0.351368	633.101	506.68	46.73	50.6307	0.383432	679.415	0.0947845	360.532	293.095	21.56	40.4902	0.514169	529.037	0.116842	862.027	478.98	20.41	23.7501
110	0.451506	808.295	0.165657	395.944	293.915	25.7217	44.0815	0.541848	676.332	0.418472	642.715	525.583	56.9283	61.1007	0.295018	624.905	0.141203	352.639	309.87	21.6967	47.2366	0.379045	461.025	0.210187	966.339	502.487	18.575	26.8946
93	0.402679	773.908	0.0733823	279.742	243.617	28.5883	45.7533	0.402727	662.839	0.354137	675.43	459.367	45.0483	34.6483	0.397649	654.562	0.209705	353.175	332.2	24.3783	38.1788	0.466273	576.615	0.140081	963.563	537.588	24.3333	26.8485
17	0.416407	615.37	0.0823933	232.813	298.788	28.28	42.8765	0.386911	664.954	0.162005	703.828	518.167	44.9217	55.2532	0.364157	622.431	0.256833	357.021	361.157	22.41	46.5028	0.460679	635.549	0.199815	976.926	605.838	21.0883	25.6399
66	0.353085	704.669	0.1344	274.9	299.708	30.0517	46.1831	0.326852	620.931	0.302931	657.867	528.718	43.6083	41.8863	0.44866	623.417	0.222108	341.15	410.518	25.795	38.7623	0.376886	576.875	0.139581	947.936	541.863	21.2	26.4471
18	0.358339	724.36	0.0828112	279.508	280.335	32.2617	45.0712	0.281134	691.407	0.205743	738.375	464.783	48.8383	54.4614	0.410459	655.79	0.244824	380.845	379.225	24.505	37.7207	0.373587	300.193	0.121781	953.951	505.662	20.8967	25.8448
19	0.430759	644.701	0.130669	269.928	244.933	23.9683	39.2679	0.482247	615.809	0.364408	675.028	443.185	39.9033	70.6718	0.364741	640.629	0.162304	370.472	321.903	21.8783	41.2216	0.523959	297.38	0.173878	965.855	415.125	15.2067	25.6519
72	0.453452	781.086	0.208307	425.038	344.622	31.705	43.8717	0.400627	691.639	0.343119	763.357	486.875	57.5	56.1733	0.35291	654.306	0.174641	388.758	327.727	23.4233	48.795	0.458637	604.366	0.186225	990.886	551.3	24.0317	29.0398
133	0.463619	753.87	0.220437	331.051	274.617	26.7967	37.6629	0.493852	523.98	0.305997	636.323	499.492	43.9567	91.8589	0.329575	657.293	0.21599	419.574	278.265	18.205	41.4143	0.487504	595.468	0.207523	929.283	454.777	18.7633	26.893
86	0.430299	728.383	0.139333	586.7	284.435	25.725	43.9539	0.402801	617.079	0.260904	628.933	493.08	43.0967	43.8792	0.417412	654.957	0.2343	390.615	315.883	22.0667	43.4614	0.475299	580.988	0.164819	950.1	466.57	20.5667	27.3117
60	0.452398	709.641	0.144711	257.942	249.99	28.5733	43.1338	0.442973	604.31	0.261635	727.568	487.532	49.455	46.3467	0.345872	606.594	0.138726	373.901	352.675	25.24	48.6583	0.416765	328.58	0.244125	1046.36	522	19.6483	26.1495
111	0.389769	750.836	0.139843	318.65	311.922	27.7717	40.8403	0.477405	541.494	0.378714	668.508	424.9	48.29	60.0875	0.323961	632.59	0.0873449	389.262	312.072	19.945	41.2091	0.442215	296.509	0.221132	939.031	504.58	20.8017	28.48
20	0.461645	744.816	0.11644	456.726	313.018	31.3133	40.3526	0.520323	662.195	0.486152	667.293	447.558	41.7217	50.216	0.345013	632.491	0.185132	354.44	287.038	21.1733	38.0475	0.307192	607.585	0.311893	950.961	467.302	21.3	27.8328
21	0.475385	805.067	0.117534	410.121	391.117	28.54	39.8095	0.422739	597.248	0.267703	625.342	546.265	43.315	36.1273	0.347659	649.439	0.212084	338.739	382.91	23.8183	43.3349	0.445217	580.649	0.0888233	983.238	557.327	20.0867	24.8677
112	0.38587	733.984	0.135923	482.9	298.24	29.1867	39.3965	0.432939	613.169	0.313921	658.645	644.952	43.8183	54.911	0.356608	647.996	0.170765	394.264	322.022	23.4517	46.322	0.436797	512.118	0.164853	935.427	519.797	20.0583	27.6425
22	0.469344	788.989	0.138022	316.518	307.877	24.3467	42.3576	0.436217	626.62	0.382757	679.36	437.052	43.055	39.0901	0.325507	651.854	0.158887	372.214	313.512	21.5883	42.4153	0.286408	284.66	0.251846	906.575	547.828	21.66	28.3784
134	0.440082	742.873	0.158612	282.087	361.237	29.955	44.0855	0.39131	645.229	0.301413	695.482	470.508	52.9917	56.9792	0.337821	668.255	0.205438	408.998	409.43	24.29	41.7901	0.411559	566.51	0.179659	963.624	558.992	21.28	25.0197
113	0.467124	785.147	0.146815	400.98	377.503	33.1133	42.6325	0.458678	718.844	0.371925	766.393	448.933	41.0167	49.0993	0.38393	660.122	0.1402	397.493	400.98	23.355	40.8714	0.475623	223.113	0.23263	991.558	539.193	22.5917	27.2747
23	0.378591	740.802	0.164812	333.64	404.147	32.2433	42.7791	0.409713	611.905	0.303716	645.434	524.778	45.805	48.7576	0.451002	645.966	0.216457	370.898	367.542	21.8683	40.1114	0.424076	624.987	0.211482	965.186	394.66	16.2317	26.8691
85	0.44174	704.096	0.0939582	203.849	258.608	29.7167	50.748	0.363591	630.937	0.341924	654.967	501.5	52.3967	62.5483	0.362507	643.691	0.149593	379.782	343.017	24.865	52.4815	0.429601	611.61	0.147481	1001.04	723.163	28.9667	28.0668
69	0.476769	732.469	0.11211	332.631	325.563	34.7792	48.2982	0.436382	640.138	0.275328	674.826	570.42	43.995	38.5988	0.32199	656.16	0.117987	379.193	348.563	22.225	44.1607	0.469385	315.986	0.259769	992.869	669.462	24.665	26.888
24	0.454501	765.236	0.165873	339.507	260.447	23.9892	46.2218	0.374992	599.474	0.372452	676.77	539.262	43.8867	36.6394	0.339247	652.333	0.191922	400.005	381.592	24.7067	40.1132	0.477326	612.698	0.192425	975.942	487.483	20.3583	31.482
25	0.438546	731.117	0.143979	312.2	236.755	25.82	42.8324	0.4872	660.13	0.384063	809.517	409.85	38.9267	40.6758	0.339104	650.068	0.230354	377.979	316.323	20.1783	43.0627	0.43683	601.72	0.269889	950.802	373.512	15.3583	27.958
4	0.472531	779.314	0.0802452	324.718	360.775	36.6783	37.6117	0.429732	694.229	0.224148	699.079	514.857	50.06	40.446	0.39826	680.135	0.169675	398.405	343.555	22.1917	40.9264	0.412259	321.051	0.177307	1009.29	447.802	17.4167	22.9614
83	0.494981	750.843	0.138412	290.747	320.148	30.1583	44.4523	0.449982	590.082	0.434711	692.01	514.202	46.135	43.573	0.34049	656.013	0.139982	407.029	409.853	24.665	42.2108	0.471204	317.794	0.184756	1005.7	553.632	21.4517	27.9344
10	0.402437	661.997	0.143548	212.976	256.619	26.7175	42.5539	0.486938	618.852	0.264074	663.669	580.658	49.0758	45.1845	0.365103	666.739	0.167412	409.295	352.085	19.9767	36.427	0.466286	593.94	0.132999	957.807	347.305	13.94	24.4186
26	0.416746	686.762	0.0899705	312.456	248.013	28.4817	40.1759	0.35034	658.243	0.267488	689.344	504.247	43.4917	45.0234	0.369762	642.718	0.20606	366.376	332.365	24.2517	41.0683	0.401983	584.007	0.188653	946.012	602.972	26.56	27.1035
27	0.43337	736.198	0.113503	319.371	279.06	30.5067	43.6482	0.45264	676.668	0.298015	668.833	515.167	47.4667	46.1958	0.363405	664.508	0.283792	388.214	384.717	25.2883	42.583	0.335995	318.425	0.152103	969.79	631.145	21.38	26.5677
75	0.434589	829.86	0.169302	524.763	241.348	26.7717	45.758	0.484045	538.109	0.298511	692.107	525.767	43.9083	62.7401	0.367657	639.16	0.0935869	353.052	357.588	23.77	44.2391	0.391818	297.526	0.138963	967.846	673.158	26.895	27.1898
114	0.460803	785.038	0.224593	291.381	285.405	29.59	42.78	0.406189	633.197	0.288569	600.114	544.467	49.155	50.0636	0.332231	638.079	0.176356	337.046	329.428	23.5483	41.9402	0.421291	590.775	0.158809	969.336	496.677	20.1883	27.0654
5	0.437644	737.283	0.133896	319.002	281.097	29.69	39.0264	0.478846	639.141	0.41484	680.704	475.978	39.8133	33.0445	0.419785	693.467	0.24508	404.887	339.193	21.1167	40.0099	0.474015	623.603	0.227612	1001.41	497.268	18.385	24.9441
28	0.461088	700.415	0.199996	289.105	271.96	24.625	42.7023	0.459033	649.956	0.205511	757.951	491.708	45.5583	41.6315	0.329239	648.755	0.254444	387.98	262.411	20.4025	44.2419	0.458666	583.149	0.20546	962.108	430.582	17.805	25.8428
135	0.419069	796.62	0.135414	318.09	276.213	25.9917	33.0756	0.388915	716.113	0.372245	712.779	413.517	36.6683	31.6317	0.351335	648.429	0.208169	414.251	347.325	19.0667	32.9607	0.514549	604.867	0.205556	965.973	413.572	17.7133	27.5759
61	0.413623	764.06	0.122457	340.106	213.822	22.115	42.2581	0.485267	588.636	0.407619	652.148	544.133	47.235	50.3659	0.391007	637.248	0.174035	387.893	378.49	22.2883	37.7121	0.519426	324.929	0.153992	1028.07	506.212	18.4517	26.4743
29	0.349295	721.293	0.127409	271.807	292.805	26.62	42.1069	0.395025	618.253	0.252419	684.796	485.193	46.9433	36.5537	0.402405	645.577	0.178099	372.437	347.4	20.0667	37.346	0.230898	318.622	0.150152	955.552	455.173	19.8817	27.3602
71	0.45099	736.098	0.0877615	270.045	309.793	29.275	48.0263	0.445526	662.577	0.392166	684.775	528.57	50.465	37.3276	0.336121	667.14	0.260709	414.552	455.893	25.695	40.7977	0.450583	297.546	0.185481	935.869	590.145	23.1917	25.9184
115	0.465099	738.366	0.169508	241.376	274.897	25.3083	35.345	0.503883	657.545	0.480055	558.733	313.293	48.7317	52.4023	0.373183	652.817	0.146702	427.824	413.862	22.285	36.8817	0.397143	594.744	0.398176	933.067	481.792	22.115	34.1014
140	0.415905	774.985	0.140903	404.102	321.183	31.9633	39.1492	0.484448	690.664	0.394895	770.132	431.675	42.13	108.28	0.347693	698.653	0.151427	431.042	365.79	20.9717	37.1014	0.450769	596.299	0.165024	939.81	385.25	15.56	25.9904
98	0.446316	728.841	0.163936	336.859	296.695	30.935	41.4083	0.296586	666.798	0.227756	634.053	455.15	54.22	73.1773	0.388921	666.709	0.123771	402.137	304.242	22.9583	41.033	0.41842	302.236	0.18318	950.428	420.192	18.06	27.6767
116	0.474299	790.592	0.1215	305.695	355.502	32.46	38.1831	0.493548	771.168	0.372331	820.629	341.967	36.615	40.5611	0.337827	640.126	0.13197	392.099	340.572	22.2683	45.4185	0.408317	604.891	0.134065	948.499	474.027	19.7133	25.6157
117	0.470801	775.498	0.111294	473.091	445.287	41.3917	47.8105	0.32655	617.495	0.276427	712.604	443.608	46.0533	50.2972	0.341469	653.69	0.16478	410.63	309.23	19.9983	42.8926	0.417381	581.911	0.169497	962.344	454.545	19.9317	29.4813
118	0.440108	711.439	0.15333	350.4	301.982	30.0917	40.9268	0.473204	650.162	0.406746	761.122	551.6	66.595	62.7892	0.418642	664.26	0.277709	394.293	396.357	24.9017	38.6674	0.473928	529.345	0.247273	942.694	328.393	14.43	26.3486
30	0.419411	786.639	0.114118	236.672	322.783	30.3883	40.001	0.419394	682.117	0.269467	750.025	418.938	38.38	35.8076	0.45167	628.699	0.141157	381.918	355.563	21.575	38.227	0.490591	583.485	0.179083	930.93	473.968	18.2517	25.1145
119	0.399722	660.064	0.181275	361.872	300.578	27.3433	42.1415	0.408534	631.136	0.377745	768.006	464.398	47.82	45.8701	0.391857	658.508	0.253056	414.227	326.582	20.0083	38.5778	0.368089	304.807	0.180891	955.076	533.793	22.6767	27.1033
91	0.396064	664.684	0.11754	328.575	328.116	28.5642	41.8393	0.49775	659.536	0.276725	597.355	629.3	61.6667	41.6466	0.307875	646.658	0.167431	405.122	379.623	22.905	46.021	0.431544	590.689	0.25408	935.824	596.322	24.405	28.1386
6	0.428219	723.665	0.118577	336.716	233.46	26.48	43.8137	0.478463	687.858	0.352849	658.697	528.17	46.2908	44.1854	0.337099	648.39	0.230904	393.795	331.845	22.0267	43.9511	0.465573	596.473	0.143438	937.858	597.015	25.525	26.6217
31	0.439939	763.732	0.167389	299.873	302.028	34.96	44.2894	0.366571	649.609	0.361889	684.46	485.978	52.58	59.4802	0.346996	665.21	0.139159	406.196	362.348	22.1917	43.1666	0.394906	503.526	0.09687	962.404	578.068	24.9067	28.5963
65	0.449142	773.431	0.157672	355.71	356.802	35.8617	43.0428	0.554232	686.704	0.423627	728.304	459.81	42.5133	39.4259	0.34928	629.579	0.090353	364.852	334.848	24.1617	48.1021	0.431285	583.626	0.143108	944.042	601.087	22.1467	26.6859
87	0.450065	740.285	0.185475	286.034	249.167	24.2733	36.5714	0.441688	644.481	0.409367	763.934	413.628	46.61	42.8389	0.307542	659.809	0.176681	411.925	329.243	20.2433	37.2875	0.471285	615.122	0.267327	972.75	449.642	19.365	26.8792
94	0.402152	754.729	0.0841893	335.165	323.267	27.64	45.3612	0.435346	618.073	0.311842	626.755	503.705	50.8183	38.472	0.34853	653.214	0.175259	385.694	347.918	23.6233	42.943	0.421734	305.282	0.173697	961.529	408.793	18.7983	26.9253
32	0.50723	752.058	0.13167	339.833	313.618	25.64	39.49	0.408889	632.863	0.276864	728.942	587.263	48.8467	72.3574	0.357349	577.942	0.138439	379.865	402.795	22.9	41.7056	0.422561	585.86	0.222807	970.917	549.41	21.73	27.8107
33	0.434666	798.063	0.0875373	336.031	229.417	26.03	42.2987	0.433731	620.064	0.270439	652.617	537.1	40.5967	46.4472	0.400011	680.948	0.264758	444.004	350.698	21.1217	36.8953	0.175615	144.545	0.13875	985.946	716.543	26.315	26.5458
136	0.452598	759.3	0.194612	291.538	316.207	28.2733	39.3004	0.443781	653.289	0.469398	660.542	221.95	36.4383	42.9292	0.366875	668.765	0.241567	453.348	328.895	19.655	34.412	0.486146	625.47	0.301163	941.932	378.842	15.7083	27.2908
137	0.454806	609.438	0.156595	453.67	229.987	26.6883	38.8998	0.424575	696.14	0.396404	677.008	427.69	38.5967	67.4232	0.372721	633.125	0.18163	411.299	347.282	21.9267	37.9761	0.543509	587.926	0.186704	942.75	505.137	20.9017	28.1442
120	0.452127	729.508	0.123344	301.34	210.007	25.5	41.8697	0.433114	625.437	0.22791	646.166	493.89	56.735	68.4048	0.38372	639.226	0.166457	381.493	328.242	21.1867	40.0494	0.508784	602.599	0.150333	968.704	539.582	22.4133	26.527
34	0.401395	635.048	0.0728024	300.822	266.582	24.2767	43.3352	0.422559	624.654	0.364097	752.871	556.912	44.9617	57.3645	0.355827	648.681	0.129152	370.553	324.362	22.2117	52.3426	0.361085	574.032	0.222168	940.444	528.882	22.12	26.1415
121	0.477465	754.103	0.195175	266.037	310.297	30.095	45.6927	0.497099	638.382	0.375055	691.612	569.9	51.0267	39.8243	0.332328	629.809	0.127822	406.882	326.212	23.445	48.3711	0.470001	585.445	0.134959	981.45	616.812	22.4817	28.864
35	0.395409	891.219	0.143355	266.962	223.778	25.295	48.4655	0.508683	618.215	0.4016	642.665	516.083	50.3567	37.3647	0.36512	657.231	0.15755	379.151	374.483	26.45	43.1666	0.478217	586.549	0.185506	960.404	415.117	19.465	29.6015
76	0.455668	788.497	0.160367	327.096	284.442	31.0633	43.9371	0.410527	653.388	0.280808	693.05	533.073	61.555	46.7432	0.316483	623.933	0.188414	369.098	392.455	25.26	43.9864	0.447116	286.397	0.140083	958.17	662.12	27.0233	28.3238
11	0.493651	731.491	0.0939106	328.894	246.867	26.86	41.1851	0.416576	597.505	0.27584	641.848	461.675	49.135	55.1336	0.349824	648.011	0.118679	406.165	260.355	19.0433	40.3663	0.370595	522.582	0.220188	974.333	507.117	21.8683	24.8574
122	0.425181	658.714	0.0665509	311.444	303.002	32.6667	42.451	0.439184	606.267	0.339045	632.871	583.845	47.885	39.0502	0.372349	637.904	0.177363	334.585	396.857	26.69	46.0413	0.380448	518.028	0.132644	975.99	684.793	26.2233	29.4729
78	0.465333	761.77	0.134131	330.462	385.085	33.0283	40.3765	0.446349	623.761	0.366895	683.746	435.642	43.635	56.9333	0.321232	668.954	0.157792	400.244	379.087	22.0367	41.8231	0.41528	615.911	0.134613	956.348	592.78	22.795	27.3428
123	0.449953	639.99	0.107793	267.392	265.633	29.3867	43.0997	0.42999	657.32	0.320785	695.226	505.808	46.7217	45.2335	0.351475	673.111	0.242758	419.739	417.51	25.43	39.7409	0.439324	457.835	0.0941562	938.835	543.563	22.4783	30.5764
138	0.455835	825.775	0.178749	309.891	295.292	23.66	36.3915	0.410428	658.636	0.454997	603.539	306.1	45.4667	43.334	0.392034	663.654	0.182873	400.565	323.62	18.525	32.2079	0.522024	627.429	0.295211	926.476	271.368	12.0583	27.977
1	0.427143	759.697	0.123462	286.187	263.482	23.425	34.6312	0.459073	605.983	0.354793	653.806	473.622	41.2367	38.9013	0.360247	661.855	0.189043	379.768	332.095	20.7117	37.029	0.445532	607.339	0.213603	948.442	479.41	20.9417	28.0999
84	0.452572	698.775	0.140465	252.201	218.55	23.6283	37.1172	0.501454	712.545	0.35465	759.26	475.688	51.1133	41.3467	0.33524	738.752	0.138749	413.736	322.205	23.43	44.5052	0.421566	592.213	0.146201	924.672	352.548	16.6517	27.5595
74	0.482582	668.235	0.130823	305.045	342.075	30.9225	40.1507	0.497948	649.986	0.308434	661.19	527.308	39.2567	38.9032	0.335216	633.144	0.185648	372.873	358.948	22.1533	45.7555	0.406514	443.68	0.221844	958.553	420.635	17.36	27.6725
100	0.443544	751.27	0.110082	290.895	316.977	32.89	42.9946	0.44009	628.071	0.372404	670.229	384.883	48.625	40.3501	0.3397	600.255	0.157849	421.222	315.035	20.775	39.0346	0.413276	576.796	0.194564	975.692	524.393	23.93	27.3496
36	0.428682	815.821	0.123667	316.177	247.077	27.9667	41.9618	0.355082	529.313	0.303675	693.359	457.223	38.45	40.0274	0.426302	634.889	0.111551	375.381	350.087	23.1167	42.44	0.438465	594.297	0.182581	964.98	447.598	18.91	27.3615
148	0.447551	749.933	0.0765655	251.388	345.663	31.4483	40.4171	0.376951	608.818	0.36341	783.18	534.185	40.7833	37.8649	0.448606	621.129	0.157109	412.232	292.333	21.6217	45.4527	0.459003	577.544	0.14463	976.932	586.937	23.7517	28.0981
37	0.456221	634.147	0.150394	261.494	225.83	26.7417	41.908	0.472551	640.572	0.349072	624.901	591.937	48.0617	48.316	0.353153	633.57	0.111321	361.18	353.618	25.325	49.7396	0.438182	588.917	0.184644	961.988	606.648	23.0233	26.0703
38	0.480403	779.192	0.152986	431.167	302.107	29.615	38.9124	0.435894	775.757	0.390342	757.395	498.742	54.6733	44.3844	0.372685	636.382	0.166117	395.609	385.24	24.9167	45.783	0.230658	296.869	0.0778275	932.098	610.428	26.1433	30.7702
62	0.483487	784.584	0.198921	317.526	496.097	40.4883	37.0685	0.34839	699.385	0.336019	674.637	597.375	54.6292	41.5395	0.346253	640.512	0.203796	383.742	409.79	23.1633	42.7694	0.298727	299.234	0.173544	952.805	467.102	19.1517	27.7744
39	0.436938	703.472	0.0993141	298.182	286.708	27.395	40.5298	0.386871	634.273	0.298311	693.81	419.438	44.3158	37.3239	0.356369	665.508	0.18803	347.674	300.062	24.21	46.6581	0.25586	295.423	0.181334	950.01	663.297	26.32	29.3749
40	0.479706	766.071	0.216245	365.592	271.638	26.8033	41.8579	0.431974	666.987	0.318804	685.18	429.922	42.235	36.8354	0.286864	645.523	0.253329	399.855	316.468	23.8867	47.5304	0.390112	596.252	0.168009	976.017	478.292	19.9067	27.523
90	0.471503	684.265	0.11684	239.584	273.343	29.3325	46.6056	0.492789	713.041	0.335597	762.531	476.557	46.3742	43.0675	0.36446	629.046	0.217158	367.622	296.003	23.7217	39.8186	0.516977	591.686	0.11056	982.54	677.663	30.3633	29.3377
41	0.398457	727.471	0.0959438	260.21	218.36	25.95	48.6585	0.443088	628.335	0.347896	662.417	490.5	51.2967	50.5681	0.306808	684.528	0.0911095	377.54	278.583	20.9083	45.1266	0.45135	299.558	0.236129	969.471	481.847	20.1383	28.2661
42	0.459564	773.996	0.204688	280.829	341.93	30.5917	43.2889	0.380479	733.822	0.397792	593.495	535.408	45.2367	38.9626	0.402557	631.541	0.231313	349.299	412.677	25.1967	40.7102	0.506746	575.021	0.156942	964.707	567.658	24.78	28.3389
124	0.466994	776.867	0.13596	326.543	314.443	28.1467	38.0416	0.359427	610.122	0.321307	657.863	532.368	42.4083	56.3253	0.384074	661.902	0.192886	412.598	388.938	22.7683	37.4632	0.472735	395.475	0.201277	1005.69	597.59	21.5783	24.3172
103	0.455003	691.539	0.166102	379.81	317.378	29.255	37.1721	0.519477	630.304	0.521428	587.032	294.6	48.4467	99.1431	0.42054	595.936	0.261746	410.904	361.693	23.1883	40.9976	0.246088	308.089	0.179807	420.164
77	0.451215	743.934	0.142483	235.761	217.707	25.435	41.9294	0.44764	637.676	0.294103	679.578	479.582	49.45	83.3208	0.330539	669.97	0.113404	397.458	333.902	22.1417	45.3844	0.29345	323.357	0.148699	967.559	590.79	20.3	26.5929
125	0.435758	733.012	0.173038	287.433	299.416	27.6467	43.8228	0.47123	642.502	0.493946	830.051	410.442	50.8833	42.2551	0.345796	654.599	0.241871	422.459	361.748	19.8533	36.3329	0.473401	610.552	0.284915	967.867	301.343	13.6433	30.0723
101	0.418247	775.214	0.0851621	268.554	355.4	31.6733	42.1574	0.418336	644.042	0.271807	644.947	529.033	52.12	46.1612	0.36224	636.351	0.134392	380.588	344.972	23.9433	41.0699	0.469225	588.38	0.167247	934.444	460.8	19.0833	26.0504
96	0.403931	728.373	0.0692457	410.078	267.428	29.075	40.9813	0.389901	593.997	0.382721	713.126	544.597	45.345	39.7007	0.334348	635.993	0.103026	386.045	366.517	23.35	45.3481	0.325972	203.678	0.181444	995.195	504.03	20.1417	28.6082
67	0.438978	624.241	0.102094	287.749	241.673	27.565	47.9174	0.477387	634.168	0.339564	711.739	460.447	43.8017	42.3383	0.41975	718.279	0.148914	370.552	323.665	25.065	53.2297	0.456929	573.787	0.166776	988.43	672.54	25.3	28.8434
126	0.462874	756.33	0.137679	437.106	370.885	30.6417	37.5917	0.446669	664.64	0.375122	702.44	444.638	51.1017	49.7041	0.325432	663.615	0.123764	443.411	325.895	21.1017	39.2935	0.420255	599.437	0.145502	938.092	476.652	21.4467	27.1407
43	0.488447	696.529	0.153305	265.697	229.453	26.6983	38.8229	0.451655	659.597	0.362513	654.656	485.817	44.57	46.1836	0.328026	650.985	0.176712	363.778	361.955	21.7917	39.3959	0.384851	589.515	0.131922	913.347	467.672	15.685	27.108
44	0.42845	764.562	0.176009	384.556	281.005	27.715	45.0772	0.447435	590.108	0.283174	656.64	460.668	45.655	37.3839	0.389052	644.022	0.159196	385.166	321.754	22.4675	42.6437	0.406682	532.393	0.195607	967.445	469.003	19.42	26.436
45	0.436823	723.381	0.104223	244.667	273.833	26.2933	39.2926	0.442735	692.086	0.350029	716.841	347.925	56.3583	81.309	0.339596	667.305	0.150748	386.232	368.423	23.5117	42.5741	0.437553	408.597	0.172961	961.05	541.053	22.3833	25.8666
127	0.437536	708.467	0.119444	254.169	226.008	27.8833	45.2427	0.428509	648.615	0.3484	671.813	632.877	49.7617	71.083	0.31744	703.226	0.198132	393.226	385.153	24.6325	45.2955	0.387725	536.368	0.194365	1025.15	508.757	18.4733	28.2311
46	0.415204	639.4	0.0757296	262.003	307.083	27.1967	39.9142	0.410956	613.89	0.316061	785.007	616.35	52.1533	59.1614	0.414968	643.218	0.186523	361.248	392.59	23.6067	37.5134	0.476345	315.384	0.140259	978.625	535.458	18.65	24.4992
128	0.422861	760.988	0.12172	341.727	272.832	28.4833	43.7002	0.462184	640.466	0.326696	734.644	518.575	44.83	36.9208	0.422436	646.937	0.150839	344.44	329.718	24.0933	48.2473	0.376047	365.313	0.170938	971.324	447.707	19.4683	26.5406
139	0.447854	810.75	0.217738	463.946	426.13	33.705	42.0331	0.465154	639.762	0.354595	708.825	511.259	50.21	41.83	0.315241	627.496	0.176062	378.769	322.422	22.145	44.1229	0.591001	642.728	0.234968	1078.87	446.122	19.4933	25.8682
68	0.37617	741.684	0.190978	217.655	276.457	29.835	46.2525	0.50487	563.29	0.319118	801.992	519.1	45.4217	39.8611	0.387812	636.744	0.195124	334.774	303.885	21.2783	45.5746	0.479066	587.877	0.247017	942.117	413.92	17.23	27.071
47	0.442527	769.44	0.11097	234.913	329.883	33.3167	47.9613	0.420592	714.973	0.319409	672.818	461.305	43.2633	69.8236	0.367025	644.727	0.134811	401.032	327.447	24.3417	49.4815	0.437284	306.338	0.107522	959.684	544.675	21.6383	28.5981
2	0.459153	754.936	0.25742	310.079	331.033	29.37	33.6359	0.383231	671.597	0.38745	726.608	400.267	41.7417	49.6157	0.378135	659.217	0.226088	523.197	290.46	17.0433	38.0659	0.454212	620.977	0.168153	974.195	377.667	16.3083	24.1486
102	0.448585	665.239	0.106013	296.061	316.457	34.3008	41.0454	0.510831	680.052	0.373566	671.841	419.517	42.08	57.9238	0.345244	676.225	0.124749	434.964	342.047	25.3183	42.2685	0.399977	519.982	0.210978	946.451	527.43	21.7783	28.2187
48	0.382045	720.086	0.0849536	210.913	256.68	30.1767	45.9144	0.369525	602.193	0.279738	634.117	564.005	57.0067	37.6332	0.338813	650.57	0.117386	411.1	306.448	21.29	45.5305	0.425577	492.711	0.172865	962.134	678.963	26.025	25.8069
73	0.455117	788.157	0.152492	287.155	262.6	27.135	43.1249	0.527672	702.691	0.401897	685.837	441.383	38.3367	52.7419	0.378536	634.177	0.128934	365.964	354.028	22.2	42.096	0.324753	299.361	0.114801	973.463	603.872	21.12	28.3885
49	0.395558	873.737	0.0844377	297.428	277.542	28.5617	44.6865	0.413597	619.403	0.26375	589.976	576.1	46.1025	43.6092	0.416321	644.217	0.183227	375.486	423.068	25.2583	47.3143	0.449327	293.395	0.171358	944.395	551.472	19.4917	27.3775
50	0.421148	765.077	0.170727	407.378	281.698	27.7117	42.708	0.427331	682.49	0.392679	713.505	508.663	47.7317	41.2855	0.347033	669.724	0.215614	432.543	368.388	22.9033	44.9788	0.416249	355.342	0.225537	851.169	488.593	19.9333	29.3157
51	0.393108	788.675	0.161589	291.077	320.362	30.18	43.3731	0.410306	634.192	0.252853	605.736	524.1	50.4117	97.768	0.394653	639.243	0.178732	346.414	293.975	20.525	49.7573	0.430362	596.072	0.179496	990.642	614.598	25.1883	27.0201
8	0.427449	647.679	0.155361	277.697	277.842	30.11	42.0561	0.441061	645.275	0.349161	832.979	615.067	60.9033	60.0785	0.362463	641.201	0.125992	355.341	405.395	22.2367	42.0874	0.366296	450.476	0.27139	840.09	435.268	16.315	25.8609
129	0.438334	730.132	0.0786543	287.228	259.508	22.7783	37.9657	0.448313	631.231	0.433802	665.744	385.275	44.1283	64.0587	0.37925	662.998	0.22441	415.222	321.18	21.0967	38.655	0.379128	262.784	0.212445	951.261	488.828	20.3717	26.9038
52	0.399451	746.093	0.131215	305.891	306.003	27.9	44.3465	0.389889	687.757	0.369858	636.548	502.85	48.2367	72.4841	0.368509	728.404	0.207819	373.174	296.08	21.0333	44.0481	0.190322	310.233	0.138623	943.163	446.797	19.1833	28.795
141	0.461641	787.553	0.199349	316.059	257.627	23.8433	40.5308	0.364647	509.122	0.40315	726.79	408.868	49.8717	49.2755	0.305547	628.57	0.0999417	398.014	297.195	20.7033	46.9556	0.422086	623.143	0.183165	955.467	364.538	16.03	25.8308
53	0.425175	746.733	0.122283	255.361	264.677	28.005	44.8384	0.453032	691.875	0.322788	667.299	409.775	42.3083	47.4774	0.345549	659.949	0.164461	389.072	364.441	22.6783	43.4022	0.488161	399.1	0.229843	971.653	554.035	21.5833	24.7127
54	0.450139	805.29	0.116598	244.525	290.61	26.3717	38.4356	0.382574	627.921	0.349635	656.578	460.752	45.62	45.8934	0.339612	661.142	0.173075	392.052	345.403	21.7767	42.2021	0.383241	315.74	0.141783	970.479	483.288	18.7817	27.1086
92	0.491098	719.519	0.199011	317.645	309.035	33.16	43.0245	0.475287	621.721	0.421327	626.468	452.283	42.8733	49.6006	0.356562	673.036	0.158291	388.51	279.202	21.1117	45.7879	0.306621	224.446	0.13376	985.726	672.403	27.1417	27.1567
97	0.492239	762.357	0.213108	364.261	308.502	30.8033	42.3274	0.366391	716.779	0.342574	642.562	477.615	50.74	58.9222	0.382412	626.92	0.156913	364.749	378.938	23.1283	40.173	0.423493	303.047	0.266961	981.533	503.32	20.3167	26.1559
55	0.419779	748.339	0.13777	535.126	239.683	23.8133	42.1253	0.465099	607.985	0.369434	710.268	644.07	59.1283	47.4678	0.368564	659.703	0.174702	380.273	371.233	21.7883	38.9315	0.442537	314.096	0.268064	987.935	462.272	16.0733	27.333
89	0.403673	750.355	0.222181	299.062	334.868	32.8233	51.5178	0.472265	617.461	0.312466	651.6	542.372	48.915	42.3557	0.378796	661.932	0.237779	354.365	342.673	24.4033	54.7803	0.421665	563.894	0.116638	942.448	739.657	30.0567	31.3339
56	0.415481	789.423	0.245974	323.773	321.241	34.0933	43.6442	0.444797	650.737	0.332931	647.807	469.375	52.4933	60.7366	0.361324	644.007	0.222975	341.96	374.005	24.9067	49.7037	0.429413	314.205	0.158811	1008.1	568.587	20.255	27.4511
79	0.388388	693.489	0.119113	290.44	283.858	30.8408	46.0852	0.473209	640.46	0.316873	754.488	546.74	40.1783	58.3733	0.337848	658.316	0.086386	391.651	378.218	25.3283	45.6775	0.449373	567.508	0.143674	973.287	696.967	26.0683	27.1525
142	0.483859	758.742	0.147348	319.628	238.335	25.35	40.4581	0.599994	678.725	0.407745	713.073	430.915	50.55	83.6713	0.358019	691.974	0.260719	435.859	353.423	21.3683	37.264	0.461568	535.577	0.215507	986.661	422.848	17.7467	29.1365
57	0.439633	745.454	0.156884	316.26	274.623	27.5367	42.8634	0.501771	718.111	0.399124	662.69	539.4	57.2217	79.6529	0.318504	659.616	0.186522	409.83	361.635	22.6533	40.6131	0.450203	309.964	0.180497	943.296	530.81	20.4983	28.3753
130	0.424616	726.805	0.102427	203.336	216.322	22.7133	42.2896	0.366473	599.326	0.304656	679.226	469.63	41.7183	47.9502	0.330517	663.113	0.177144	416.06	312.605	20.925	37.0974	0.493778	591.013	0.112758	957.642	511.237	18.7517	25.1927
131	0.464728	750.889	0.100886	375.226	358.313	30.77	41.7867	0.427106	614.837	0.285788	698.056	542.762	48.4	36.2552	0.413439	625.787	0.208216	349.961	364.725	23.5733	44.8423	0.504892	617.92	0.161787	956.06	552.873	18.5767	25.3228
58	0.435095	730.262	0.133255	231.963	273.002	26.9758	42.8899	0.448049	659.957	0.337158	680.452	454.887	36.83	47.3499	0.374626	648.566	0.0748102	376.486	305.655	19.8967	46.3118	0.436777	620.588	0.170048	951.87	562.413	20.62	26.2046
143	0.38008	756.251	0.120194	312.055	326.503	37.4617	46.9532	0.382279	678.121	0.311227	680.328	419.767	33.79	43.2843	0.360579	645.301	0.202499	359.909	378.28	24.2117	45.4172	0.261473	294.911	0.157947	963.674	539.847	22.6683	29.3333
59	0.334971	643.255	0.14206	225.799	322.443	30.4317	42.8931	0.496205	596.543	0.368555	600.471	446.813	47.3333	67.2252	0.302143	630.768	0.157527	390.276	271.728	20.7333	47.3865	0.416528	609.61	0.180689	933.207	486.938	21.7833	29.6212
144	0.479914	794.024	0.194353	295.371	239.748	20.86	35.8576	0.393894	631.037	0.427494	711.24	334.217	45.7767	50.5438	0.362228	674.566	0.419459	392.821	360.583	19.025	42.0038	0.27867	314.964	0.351063	980.087	373.077	15.6017	26.3186
145	0.430771	768.292	0.0676404	237.768	271.183	25.1	42.8581	0.374948	541.764	0.350786	657.562	437.663	46.3967	44.7633	0.39955	634.574	0.190038	365.929	254.227	18.5167	40.6598	0.434013	611.202	0.249756	930.837	480.643	18.6067	26.9166
146	0.458083	804.928	0.244361	352.742	293.258	22.875	33.6996	0.43594	644.158	0.471293	541.195	231.267	27.4883	46.6587	0.39478	651.77	0.200893	410.07	324.185	20.855	37.1885	0.410485	241.97	0.246667	982.363	324.453	12.7433	27.1152
132	0.501226	649.031	0.182981	341.246	347.673	27.2867	44.1176	0.509865	667.658	0.331297	728.263	559.803	51.0383	49.0931	0.300062	734.617	0.164929	400.336	326.012	21.385	41.6676	0.538537	319.149	0.201463	973.564	479.24	17.4017	26.9595
	Note *: The digits indicate year of the trial, followed by the trail #, and then the sampling # within the trial
