# Supplementary material for: Genetic Control of Water and Nitrate Capture and Their Use Efficiency in Lettuce (Lactuca sativa L.)
Source: Front Plant Sci. 2016 Mar 30;7:343. doi: 10.3389/fpls.2016.00343 (PMC4812043; doi:10.3389/fpls.2016.00343)
Supplement: Supplementary file 2 [file DataSheet2.XLSX]

## Sheet: genotype data markers
Line number	Marker	allele 1	allele 2
1	LSM00002	3	3
1	LSM00005	4	4
1	LSM00009	1	1
1	LSM00013	4	4
1	LSM00017	1	1
1	LSM00019	4	4
1	LSM00023	1	1
1	LSM00024	1	1
1	LSM00026	2	2
1	LSM00027	4	4
1	LSM00028	1	1
1	LSM00030	4	4
1	LSM00032	4	4
1	LSM00033	2	2
1	LSM00034	4	4
1	LSM00036	4	4
1	LSM00038	2	2
1	LSM00041	1	1
1	LSM00042	3	3
1	LSM00043	1	1
1	LSM00044	3	3
1	LSM00045	1	1
1	LSM00046	2	2
1	LSM00048	2	2
1	LSM00049	2	2
1	LSM00050	2	2
1	LSM00052	3	3
1	LSM00055	3	3
1	LSM00057	1	1
1	LSM00059	1	1
1	LSM00061	2	2
1	LSM00063	3	3
1	LSM00064	4	4
1	LSM00065	2	2
1	LSM00066	4	4
1	LSM00068	1	1
1	LSM00069	4	4
1	LSM00070	2	2
1	LSM00071	1	1
1	LSM00072	2	2
1	LSM00073	4	4
1	LSM00074	1	1
1	LSM00075	1	1
1	LSM00076	1	1
1	LSM00078	2	2
1	LSM00079	4	4
1	LSM00080	4	4
1	LSM00081	3	3
1	LSM00082	3	3
1	LSM00084	2	2
1	LSM00085	3	3
1	LSM00086	4	4
1	LSM00088	1	1
1	LSM00090	4	4
1	LSM00091	1	1
1	LSM00093	4	4
1	LSM00095	4	4
1	LSM00097	3	3
1	LSM00098	2	2
1	LSM00102	2	2
1	LSM00103	1	1
1	LSM00106	4	4
1	LSM00108	3	3
1	LSM00110	2	2
1	LSM00112	4	4
1	LSM00113	3	3
1	LSM00115	3	3
1	LSM00116	2	2
1	LSM00117	2	2
1	LSM00118	3	3
1	LSM00119	4	4
1	LSM00120	4	4
1	LSM00121	4	4
1	LSM00122	1	1
1	LSM00123	1	1
1	LSM00124	4	4
1	LSM00125	1	1
1	LSM00126	1	1
1	LSM00127	2	2
1	LSM00129	1	1
1	LSM00130	1	1
1	LSM00131	1	1
1	LSM00132	3	3
1	LSM00133	2	2
1	LSM00134	1	1
1	LSM00136	3	3
1	LSM00138	4	4
1	LSM00139	4	4
1	LSM00140	2	2
1	LSM00141	1	2
1	LSM00143	4	4
1	LSM00145	4	4
1	LSM00147	4	4
1	LSM00148	1	1
1	LSM00149	2	2
1	LSM00151	1	1
1	LSM00153	4	4
1	LSM00154	2	2
1	LSM00155	2	2
1	LSM00159	2	2
1	LSM00160	2	2
1	LSM00161	4	4
1	LSM00162	1	1
1	LSM00163	4	4
1	LSM00164	1	1
1	LSM00165	4	4
1	LSM00166	4	4
1	LSM00167	2	2
1	LSM00168	3	3
1	LSM00169	1	1
1	LSM00171	2	2
1	LSM00173	2	2
1	LSM00174	1	1
1	LSM00175	3	3
1	LSM00176	1	1
1	LSM00177	2	2
1	LSM00178	1	1
1	LSM00179	4	4
1	LSM00181	3	3
1	LSM00182	2	2
1	LSM00183	4	4
1	LSM00184	3	3
1	LSM00185	1	1
1	LSM00187	3	3
1	LSM00189	1	1
1	LSM00190	4	4
1	LSM00191	2	2
1	LSM00192	2	2
1	LSM00193	4	4
1	LSM00195	1	1
1	LSM00196	3	3
1	LSM00198	4	4
1	LSM00200	3	3
1	LSM00201	1	1
1	LSM00202	1	1
1	LSM00203	1	1
1	LSM00204	4	4
1	LSM00205	2	2
1	LSM00206	2	2
1	LSM00207	4	4
1	LSM00208	4	4
1	LSM00210	3	3
1	LSM00213	2	2
1	LSM00214	4	4
1	LSM00215	4	4
1	LSM00216	2	2
1	LSM00217	3	3
1	LSM00218	1	1
1	LSM00220	4	4
1	LSM00221	2	2
1	LSM00222	4	4
1	LSM00223	4	4
1	LSM00224	3	3
1	LSM00225	4	4
1	LSM00226	2	2
1	LSM00228	1	1
1	LSM00229	1	1
1	LSM00231	1	1
1	LSM00232	2	2
1	LSM00233	3	3
1	LSM00234	1	1
1	LSM00236	1	1
1	LSM00239	4	4
1	LSM00240	2	2
1	LSM00241	4	4
1	LSM00242	1	1
1	LSM00243	2	2
1	LSM00244	1	1
1	LSM00245	2	2
1	LSM00246	1	1
1	LSM00247	4	4
1	LSM00248	1	1
1	LSM00249	1	1
1	LSM00250	2	2
1	LSM00251	1	1
1	LSM00252	3	3
1	LSM00253	2	2
1	LSM00256	4	4
1	LSM00257	4	4
1	LSM00258	4	4
1	LSM00259	1	1
1	LSM00261	1	1
1	LSM00262	2	2
1	LSM00263	2	2
1	LSM00264	2	2
1	LSM00265	4	4
1	LSM00267	3	3
1	LSM00268	2	2
1	LSM00270	3	3
1	LSM00271	2	2
1	LSM00272	1	1
1	LSM00273	3	3
1	LSM00275	3	3
1	LSM00276	4	4
1	LSM00278	4	4
1	LSM00280	2	2
1	LSM00281	3	3
1	LSM00282	2	2
1	LSM00283	3	3
1	LSM00285	3	3
1	LSM00287	2	2
1	LSM00289	4	4
1	LSM00290	3	3
1	LSM00291	1	1
1	LSM00292	4	4
1	LSM00295	2	2
1	LSM00296	2	2
1	LSM00297	2	2
1	LSM00298	1	1
1	LSM00300	1	1
1	LSM00301	4	4
1	LSM00302	4	4
1	LSM00303	3	3
1	LSM00305	4	4
1	LSM00306	3	3
1	LSM00308	4	4
1	LSM00310	2	2
1	LSM00316	3	3
1	LSM00317	1	1
1	LSM00318	3	3
1	LSM00319	4	4
1	LSM00320	4	4
1	LSM00321	4	4
1	LSM00322	2	2
1	LSM00323	2	2
1	LSM00324	1	1
1	LSM00325	2	4
1	LSM00326	4	4
1	LSM00329	3	3
1	LSM00330	2	2
1	LSM00331	1	1
1	LSM00332	4	4
1	LSM00333	2	2
1	LSM00335	2	2
1	LSM00336	1	1
1	LSM00338	1	1
1	LSM00339	2	2
1	LSM00340	3	3
1	LSM00341	4	4
1	LSM00342	4	4
1	LSM00344	1	1
1	LSM00345	3	3
1	LSM00347	2	2
1	LSM00348	3	3
1	LSM00350	4	4
1	LSM00351	1	1
1	LSM00352	1	1
1	LSM00354	1	1
1	LSM00355	1	1
1	LSM00358	2	2
1	LSM00359	2	2
1	LSM00360	1	1
1	LSM00361	4	4
1	LSM00362	2	2
1	LSM00363	2	2
1	LSM00364	2	2
1	LSM00365	3	3
1	LSM00366	3	3
1	LSM00367	2	2
1	LSM00368	2	2
1	LSM00369	3	3
1	LSM00371	3	3
1	LSM00372	2	2
1	LSM00373	3	3
1	LSM00376	1	1
1	LSM00377	3	3
1	LSM00379	1	1
1	LSM00381	4	4
1	LSM00383	1	1
1	LSM00384	1	1
1	LSM00386	4	4
1	LSM00388	1	1
1	LSM00389	2	2
1	LSM00391	2	2
1	LSM00393	1	1
1	LSM00395	4	4
1	LSM00396	4	4
1	LSM00397	3	3
1	LSM00398	4	4
1	LSM00400	2	2
1	LSM00401	2	2
1	LSM00403	4	4
1	LSM00404	3	3
1	LSM00405	1	1
1	LSM00406	1	1
1	LSM00408	4	4
1	LSM00409	4	4
1	LSM00410	3	3
1	LSM00412	2	2
1	LSM00414	4	4
1	LSM00415	4	4
1	LSM00416	3	3
1	LSM00418	2	2
1	LSM00419	4	4
1	LSM00421	1	1
1	LSM00422	2	2
1	LSM00424	1	1
1	LSM00426	4	4
1	LSM00427	4	4
1	LSM00430	4	4
1	LSM00431	2	2
1	LSM00432	4	4
1	LSM00433	2	2
1	LSM00434	4	4
1	LSM00438	2	2
1	LSM00439	2	2
1	LSM00440	3	3
1	LSM00442	2	2
1	LSM00443	2	2
1	LSM00444	2	2
1	LSM00445	4	4
1	LSM00446	1	1
1	LSM00448	1	1
1	LSM00450	3	3
1	LSM00452	4	4
1	LSM00453	3	3
1	LSM00454	3	3
1	LSM00456	2	2
1	LSM00458	3	3
1	LSM00459	2	2
1	LSM00460	3	3
1	LSM00461	2	2
1	LSM00463	1	1
1	LSM00464	4	4
1	LSM00466	4	4
1	LSM00467	2	2
1	LSM00469	1	1
1	LSM00470	3	3
1	LSM00471	1	1
1	LSM00472	3	3
1	LSM00473	4	4
1	LSM00474	4	4
1	LSM00476	1	1
1	LSM00477	1	1
1	LSM00478	3	3
1	LSM00480	4	4
1	LSM00482	3	3
1	LSM00483	4	4
1	LSM00485	2	2
1	LSM00486	2	2
1	LSM00487	2	2
1	LSM00488	4	4
1	LSM00492	1	1
1	LSM00493	2	2
1	LSM00494	3	3
1	LSM00495	3	3
1	LSM00496	4	4
1	LSM00498	2	2
1	LSM00499	2	2
1	LSM00500	2	2
1	LSM00501	3	3
1	LSM00502	3	3
1	LSM00503	3	3
1	LSM00506	1	1
1	LSM00507	2	2
1	LSM00508	2	2
1	LSM00509	1	2
1	LSM00510	1	1
1	LSM00511	2	4
1	LSM00512	4	4
1	LSM00513	1	1
1	LSM00514	2	2
1	LSM00515	3	3
1	LSM00517	2	2
1	LSM00519	2	2
1	LSM00521	3	3
1	LSM00523	2	2
1	LSM00525	4	4
1	LSM00527	2	2
1	LSM00529	3	3
1	LSM00530	1	3
1	LSM00532	4	4
1	LSM00534	1	1
1	LSM00535	4	4
1	LSM00537	3	3
1	LSM00538	4	4
1	LSM00539	2	2
1	LSM00540	2	2
1	LSM00542	4	4
1	LSM00543	1	1
1	LSM00545	1	1
1	LSM00546	1	1
1	LSM00547	4	4
1	LSM00548	1	1
1	LSM00549	4	4
1	LSM00550	1	3
1	LSM00551	1	1
1	LSM00552	1	1
1	LSM00555	3	3
1	LSM00556	1	1
1	LSM00557	2	2
1	LSM00558	2	2
1	LSM00560	4	4
1	LSM00563	2	2
1	LSM00564	4	4
1	LSM00565	3	3
1	LSM00567	3	3
1	LSM00569	4	4
1	LSM00571	4	4
1	LSM00572	3	3
1	LSM00573	1	1
1	LSM00574	1	1
1	LSM00575	2	2
1	LSM00576	3	3
1	LSM00577	4	4
1	LSM00579	1	1
1	LSM00580	4	4
1	LSM00581	2	2
1	LSM00582	1	1
1	LSM00583	4	4
1	LSM00584	1	1
1	LSM00585	3	3
1	LSM00587	3	3
1	LSM00588	1	1
1	LSM00590	1	1
1	LSM00591	2	2
1	LSM00593	2	2
1	LSM00595	4	4
1	LSM00596	2	2
1	LSM00597	2	2
1	LSM00599	4	4
1	LSM00601	1	1
1	LSM00602	2	3
1	LSM00604	4	4
1	LSM00605	1	1
1	LSM00606	1	1
1	LSM00607	1	1
1	LSM00609	3	3
1	LSM00610	2	2
1	LSM00611	1	1
1	LSM00612	1	1
1	LSM00613	4	4
1	LSM00614	3	3
1	LSM00616	2	2
1	LSM00617	3	3
1	LSM00618	3	3
1	LSM00619	4	4
1	LSM00620	1	1
1	LSM00621	2	2
1	LSM00623	2	2
1	LSM00624	2	2
1	LSM00625	2	2
1	LSM00626	1	1
1	LSM00627	4	4
1	LSM00628	4	4
1	LSM00629	3	3
1	LSM00631	4	4
1	LSM00632	3	3
1	LSM00633	4	4
1	LSM00635	1	1
1	LSM00637	4	4
1	LSM00638	1	1
1	LSM00639	3	3
1	LSM00640	4	4
1	LSM00641	1	1
1	LSM00643	4	4
1	LSM00644	3	3
1	LSM00645	4	4
1	LSM00648	3	3
1	LSM00649	3	3
1	LSM00650	2	2
1	LSM00651	2	2
1	LSM00653	2	2
1	LSM00654	1	1
1	LSM00655	1	1
1	LSM00657	3	3
1	LSM00658	4	4
1	LSM00659	1	1
1	LSM00660	3	3
1	LSM00661	1	1
1	LSM00663	3	3
1	LSM00664	4	4
1	LSM00665	3	3
1	LSM00667	4	4
1	LSM00668	1	1
1	LSM00670	4	4
1	LSM00671	4	4
1	LSM00674	1	1
1	LSM00676	2	2
1	LSM00678	2	2
1	LSM00680	2	2
1	LSM00682	3	3
1	LSM00684	3	3
1	LSM00685	3	3
1	LSM00686	1	1
1	LSM00689	4	4
1	LSM00690	4	4
1	LSM00691	4	4
1	LSM00692	3	3
1	LSM00694	2	2
1	LSM00695	3	3
1	LSM00696	1	1
1	LSM00698	2	2
1	LSM00699	4	4
1	LSM00700	4	4
1	LSM00701	2	2
1	LSM00702	1	1
1	LSM00703	2	2
1	LSM00704	2	4
1	LSM00705	2	2
1	LSM00706	4	4
1	LSM00707	1	1
1	LSM00708	3	3
1	LSM00709	1	1
1	LSM00712	4	4
1	LSM00713	4	4
1	LSM00715	4	4
1	LSM00716	1	1
1	LSM00718	3	3
1	LSM00719	2	2
1	LSM00720	2	2
1	LSM00721	2	2
1	LSM00723	1	1
1	LSM00724	3	3
1	LSM00725	2	2
1	LSM00727	4	4
1	LSM00729	2	2
1	LSM00730	2	2
1	LSM00731	4	4
1	LSM00733	1	1
1	LSM00734	1	1
1	LSM00735	1	1
1	LSM00736	1	2
1	LSM00737	4	4
1	LSM00739	2	2
1	LSM00740	2	2
1	LSM00742	1	1
1	LSM00743	4	4
1	LSM00744	2	2
1	LSM00746	3	3
1	LSM00751	4	4
1	LSM00752	1	1
1	LSM00753	1	1
1	LSM00754	4	4
1	LSM00755	2	2
1	LSM00756	4	4
1	LSM00757	4	4
1	LSM00759	2	2
1	LSM00760	1	1
1	LSM00761	4	4
1	LSM00762	1	1
1	LSM00764	3	3
1	LSM00765	1	1
1	LSM00767	1	1
1	LSM00768	4	4
1	LSM00769	1	1
1	LSM00770	2	2
1	LSM00771	1	1
1	LSM00772	4	4
1	LSM00773	1	1
1	LSM00774	4	4
1	LSM00775	1	1
1	LSM00776	4	4
1	LSM00777	4	4
1	LSM00779	1	1
1	LSM00781	2	2
1	LSM00782	3	3
1	LSM00783	2	2
1	LSM00785	3	3
1	LSM00786	4	4
1	LSM00787	2	2
1	LSM00788	2	2
1	LSM00790	3	3
1	LSM00791	2	2
1	LSM00793	3	3
1	LSM00794	1	1
1	LSM00795	2	2
1	LSM00796	4	4
1	LSM00797	2	2
1	LSM00801	1	1
1	LSM00802	1	1
1	LSM00804	1	1
1	LSM00805	2	2
1	LSM00806	2	2
1	LSM00807	1	1
1	LSM00808	2	2
1	LSM00809	4	4
1	LSM00810	2	2
1	LSM00811	2	2
1	LSM00812	3	3
1	LSM00813	1	1
1	LSM00814	4	4
1	LSM00815	2	2
1	LSM00816	2	2
1	LSM00818	1	1
1	LSM00819	4	4
1	LSM00820	3	3
1	LSM00821	1	1
1	LSM00822	4	4
1	LSM00823	4	4
1	LSM00824	3	3
1	LSM00825	2	2
1	LSM00826	4	4
1	LSM00827	1	1
1	LSM00828	2	2
1	LSM00829	2	2
1	LSM00830	3	3
1	LSM00831	3	3
1	LSM00832	4	4
1	LSM00833	4	4
1	LSM00834	1	1
1	LSM00837	1	1
1	LSM00838	2	2
1	LSM00841	4	4
1	LSM00842	2	2
1	LSM00843	3	3
1	LSM00844	1	1
1	LSM00845	3	3
1	LSM00846	1	1
1	LSM00847	2	2
1	LSM00848	1	1
1	LSM00849	1	1
1	LSM00853	4	4
1	LSM00854	3	3
1	LSM00855	3	3
1	LSM00856	3	3
1	LSM00857	2	2
1	LSM00858	3	3
1	LSM00860	2	2
1	LSM00861	3	3
1	LSM00866	2	2
1	LSM00867	2	2
1	LSM00868	4	4
1	LSM00869	3	3
1	LSM00871	3	3
1	LSM00872	1	1
1	LSM00873	4	4
1	LSM00874	4	4
1	LSM00875	4	4
1	LSM00876	1	1
1	LSM00877	4	4
1	LSM00878	2	2
1	LSM00879	3	3
1	LSM00880	3	3
1	LSM00881	3	3
1	LSM00882	4	4
1	LSM00883	1	1
1	LSM00884	2	2
1	LSM00885	3	3
1	LSM00886	1	1
1	LSM00887	3	3
1	LSM00889	4	4
1	LSM00890	2	2
1	LSM00891	1	1
1	LSM00892	2	2
1	LSM00893	2	2
1	LSM00894	1	1
1	LSM00895	2	2
1	LSM00896	2	2
1	LSM00897	3	3
1	LSM00898	1	1
1	LSM00899	1	1
1	LSM00903	1	1
1	LSM00904	3	3
1	LSM00905	2	2
1	LSM00906	2	2
1	LSM00907	2	2
1	LSM00908	1	1
1	LSM00909	3	3
1	LSM00910	4	4
1	LSM00914	3	3
1	LSM00915	4	4
1	LSM00916	4	4
1	LSM00917	4	4
1	LSM00918	2	2
1	LSM00919	3	3
1	LSM00923	2	2
1	LSM00924	1	1
1	LSM00925	4	4
1	LSM00926	4	4
1	LSM00928	2	2
1	LSM00929	4	4
1	LSM00930	4	4
1	LSM00931	2	2
1	LSM00933	4	4
1	LSM00934	1	1
1	LSM00935	1	1
1	LSM00936	1	1
1	LSM00937	2	2
1	LSM00939	2	2
1	LSM00940	1	1
1	LSM00941	4	4
1	LSM00942	2	2
1	LSM00943	4	4
1	LSM00944	1	1
1	LSM00945	2	2
1	LSM00946	1	1
1	LSM00947	4	4
1	LSM00948	4	4
1	LSM00949	4	4
1	LSM00950	2	2
1	LSM00951	2	2
1	LSM00952	2	2
1	LSM00954	4	4
1	LSM00956	2	2
1	LSM00958	1	1
1	LSM00960	4	4
1	LSM00961	4	4
1	LSM00962	1	1
1	LSM00963	2	2
1	LSM00964	4	4
1	LSM00966	1	1
1	LSM00968	1	3
1	LSM00969	1	1
1	LSM00970	3	3
1	LSM00971	2	2
1	LSM00972	1	1
1	LSM00973	3	3
1	LSM00974	3	3
1	LSM00975	4	4
1	LSM00976	3	3
1	LSM00977	3	3
1	LSM00978	1	1
1	LSM00979	4	4
1	LSM00980	1	1
1	LSM00981	1	1
1	LSM00982	3	3
1	LSM00984	2	2
1	LSM00985	1	1
1	LSM00986	3	3
1	LSM00987	2	2
1	LSM00988	3	3
1	LSM00989	3	3
1	LSM00990	4	4
1	LSM00991	4	4
1	LSM00993	3	3
1	LSM00994	3	3
1	LSM00995	4	4
1	LSM00997	4	4
1	LSM00999	3	3
1	LSM01000	3	3
1	LSM01002	1	1
1	LSM01003	3	3
1	LSM01004	4	4
1	LSM01005	3	3
1	LSM01006	1	1
1	LSM01007	1	1
1	LSM01008	3	3
1	LSM01009	1	1
1	LSM01010	2	2
1	LSM01011	2	2
1	LSM01012	4	4
1	LSM01013	3	3
1	LSM01015	4	4
1	LSM01016	4	4
1	LSM01020	1	1
1	LSM01021	4	4
1	LSM01022	2	2
1	LSM01023	3	3
1	LSM01024	2	2
1	LSM01025	2	2
1	LSM01027	3	3
1	LSM01030	2	2
1	LSM01031	1	1
1	LSM01032	1	1
1	LSM01037	1	1
1	LSM01038	2	2
1	LSM01039	4	4
1	LSM01040	2	2
1	LSM01041	3	3
1	LSM01042	3	3
1	LSM01043	3	3
1	LSM01044	4	4
1	LSM01045	1	1
1	LSM01046	1	1
1	LSM01047	2	2
1	LSM01048	3	3
1	LSM01049	4	4
1	LSM01050	4	4
1	LSM01053	2	2
1	LSM01054	2	2
1	LSM01055	4	4
1	LSM01056	2	2
1	LSM01058	3	3
1	LSM01060	3	3
1	LSM01063	1	1
1	LSM01064	2	2
1	LSM01065	1	1
1	LSM01066	2	2
1	LSM01067	4	4
1	LSM01069	1	1
1	LSM01071	4	4
1	LSM01072	2	2
1	LSM01073	2	2
1	LSM01074	4	4
1	LSM01075	3	3
1	LSM01076	2	2
1	LSM01077	3	3
1	LSM01078	3	3
1	LSM01080	3	3
1	LSM01081	2	2
1	LSM01082	2	2
1	LSM01083	1	1
1	LSM01084	2	2
1	LSM01085	4	4
1	LSM01086	1	1
1	LSM01087	4	4
1	LSM01088	2	2
1	LSM01090	4	4
1	LSM01091	1	1
1	LSM01092	2	2
1	LSM01093	1	1
1	LSM01094	1	1
1	LSM01095	1	1
1	LSM01096	4	4
1	LSM01097	2	2
1	LSM01099	3	3
1	LSM01100	2	2
1	LSM01101	2	2
1	LSM01103	4	4
1	LSM01104	3	3
1	LSM01105	1	1
1	LSM01106	4	4
1	LSM01107	3	3
1	LSM01109	4	4
1	LSM01110	2	2
1	LSM01111	2	2
1	LSM01112	3	3
1	LSM01113	1	1
1	LSM01115	3	3
1	LSM01116	4	4
1	LSM01117	1	1
1	LSM01118	4	4
1	LSM01119	1	1
1	LSM01120	2	2
1	LSM01121	1	1
1	LSM01122	4	4
1	LSM01124	3	3
1	LSM01126	2	2
1	LSM01127	3	3
1	LSM01128	1	1
1	LSM01129	4	4
1	LSM01130	2	2
1	LSM01131	4	4
1	LSM01132	4	4
1	LSM01133	1	1
1	LSM01134	2	2
1	LSM01135	3	3
1	LSM01136	3	3
1	LSM01139	3	3
1	LSM01140	2	2
1	LSM01142	4	4
1	LSM01144	2	2
1	LSM01145	3	3
1	LSM01146	4	4
1	LSM01149	2	2
1	LSM01150	4	4
1	LSM01152	4	4
1	LSM01153	3	3
1	LSM01154	4	4
1	LSM01156	1	1
1	LSM01157	2	2
1	LSM01158	2	2
1	LSM01159	4	4
1	LSM01160	3	3
1	LSM01161	4	4
1	LSM01162	2	2
1	LSM01163	3	3
1	LSM01165	4	4
1	LSM01167	3	3
1	LSM01168	2	2
1	LSM01169	2	2
1	LSM01170	1	1
1	LSM01171	1	1
1	LSM01172	2	2
1	LSM01173	4	4
1	LSM01174	2	2
1	LSM01175	2	2
1	LSM01176	2	2
1	LSM01177	3	3
1	LSM01179	1	1
1	LSM01185	1	1
1	LSM01186	1	1
1	LSM01187	1	1
1	LSM01188	3	3
1	LSM01189	2	2
1	LSM01190	1	1
1	LSM01191	2	2
1	LSM01192	1	1
1	LSM01195	4	4
1	LSM01197	4	4
1	LSM01198	2	2
1	LSM01199	3	3
1	LSM01200	2	2
1	LSM01201	3	3
1	LSM01202	4	4
1	LSM01203	3	3
1	LSM01204	1	1
1	LSM01205	3	3
1	LSM01206	3	3
1	LSM01207	2	2
1	LSM01208	2	2
1	LSM01209	3	3
1	LSM01210	1	1
1	LSM01211	1	1
1	LSM01212	4	4
1	LSM01213	1	1
1	LSM01214	3	3
1	LSM01215	4	4
1	LSM01217	3	3
1	LSM01218	4	4
1	LSM01219	3	3
1	LSM01220	1	1
1	LSM01221	2	3
1	LSM01222	1	1
1	LSM01224	2	2
1	LSM01225	1	1
1	LSM01227	3	3
1	LSM01228	4	4
1	LSM01230	3	3
1	LSM01231	1	1
1	LSM01233	4	4
1	LSM01235	1	1
1	LSM01236	3	3
1	LSM01238	2	2
1	LSM01240	3	3
1	LSM01241	2	2
1	LSM01242	1	1
1	LSM01243	4	4
1	LSM01244	1	1
1	LSM01245	4	4
1	LSM01246	2	2
1	LSM01248	3	3
1	LSM01250	4	4
1	LSM01251	3	3
1	LSM01252	4	4
1	LSM01253	4	4
1	LSM01254	3	3
1	LSM01256	2	2
1	LSM01257	1	1
1	LSM01258	2	2
1	LSM01259	2	2
1	LSM01260	2	4
1	LSM01261	2	2
1	LSM01262	4	4
1	LSM01263	2	2
1	LSM01264	1	1
1	LSM01266	4	4
1	LSM01267	2	2
1	LSM01268	3	3
1	LSM01269	4	4
1	LSM01270	3	3
1	LSM01271	2	2
1	LSM01273	3	3
1	LSM01274	3	3
1	LSM01275	1	1
1	LSM01276	3	3
1	LSM01278	2	2
1	LSM01279	3	3
1	LSM01280	1	1
1	LSM01281	3	3
1	LSM01282	3	3
1	LSM01283	2	2
1	LSM01284	2	2
1	LSM01286	4	4
1	LSM01287	2	4
1	LSM01289	2	2
1	LSM01290	1	1
1	LSM01291	2	2
1	LSM01292	1	1
1	LSM01293	2	2
1	LSM01294	3	3
1	LSM01296	3	3
1	LSM01297	2	2
1	LSM01298	4	4
1	LSM01299	3	3
1	LSM01300	3	3
1	LSM01301	4	4
1	LSM01302	4	4
1	LSM01303	4	4
1	LSM01305	2	2
1	LSM01306	2	2
1	LSM01307	2	2
1	LSM01308	4	4
1	LSM01309	2	2
1	LSM01310	2	2
1	LSM01311	3	3
1	LSM01313	3	3
1	LSM01314	4	4
1	LSM01315	2	2
1	LSM01317	1	1
1	LSM01318	3	3
1	LSM01321	1	1
1	LSM01322	1	1
1	LSM01323	3	3
1	LSM01324	4	4
1	LSM01325	2	2
1	LSM01326	1	1
1	LSM01327	3	3
1	LSM01328	3	3
1	LSM01330	2	2
1	LSM01332	2	2
1	LSM01333	3	3
1	LSM01334	4	4
1	LSM01335	1	1
1	LSM01336	3	3
1	LSM01338	3	3
1	LSM01340	1	1
1	LSM01341	4	4
1	LSM01342	2	2
1	LSM01343	2	2
1	LSM01344	2	2
1	LSM01345	2	4
1	LSM01346	2	2
1	LSM01347	3	3
1	LSM01348	2	2
1	LSM01351	4	4
1	LSM01352	4	4
1	LSM01353	1	1
1	LSM01354	1	1
1	LSM01355	1	1
1	LSM01356	3	3
1	LSM01357	1	1
1	LSM01358	2	2
1	LSM01359	1	1
1	LSM01360	4	4
1	LSM01361	4	4
1	LSM01362	1	1
1	LSM01363	2	2
1	LSM01364	3	3
1	LSM01365	1	1
1	LSM01366	2	2
1	LSM01367	3	3
1	LSM01368	4	4
1	LSM01369	4	4
1	LSM01372	2	2
1	LSM01373	2	2
1	LSM01374	1	1
1	LSM01375	4	4
1	LSM01376	1	1
1	LSM01377	3	3
1	LSM01378	1	1
1	LSM01379	4	4
1	LSM01380	1	1
1	LSM01381	2	2
1	LSM01382	2	2
1	LSM01383	4	4
1	LSM01384	4	4
1	LSM01385	2	2
1	LSM01386	4	4
1	LSM01388	4	4
1	LSM01389	1	1
1	LSM01390	1	1
1	LSM01391	4	4
1	LSM01392	2	2
1	LSM01393	1	1
1	LSM01394	3	3
1	LSM01395	3	3
1	LSM01397	2	2
1	LSM01398	3	3
1	LSM01400	4	4
1	LSM01401	2	2
1	LSM01402	2	2
1	LSM01403	4	4
1	LSM01404	2	2
1	LSM01405	3	3
1	LSM01407	2	2
1	LSM01408	4	4
1	LSM01409	1	1
1	LSM01410	3	3
1	LSM01411	1	1
1	LSM01413	3	3
1	LSM01414	2	2
1	LSM01415	1	1
1	LSM01417	3	3
1	LSM01418	2	2
1	LSM01420	4	4
1	LSM01421	1	1
1	LSM01422	4	4
1	LSM01424	2	2
1	LSM01425	1	1
1	LSM01426	4	4
1	LSM01427	4	4
1	LSM01428	1	1
1	LSM01429	1	1
1	LSM01431	2	2
1	LSM01432	3	3
1	LSM01433	3	3
1	LSM01434	2	2
1	LSM01435	1	1
1	LSM01436	2	2
1	LSM01437	2	2
1	LSM01438	2	2
1	LSM01439	4	4
1	LSM01440	4	4
1	LSM01441	3	3
1	LSM01444	2	2
1	LSM01445	3	3
1	LSM01447	1	1
1	LSM01448	3	3
1	LSM01449	4	4
1	LSM01451	2	2
1	LSM01454	3	3
1	LSM01456	1	1
1	LSM01458	4	4
1	LSM01459	1	1
1	LSM01461	3	3
1	LSM01462	4	4
1	LSM01463	2	2
1	LSM01465	4	4
1	LSM01466	1	1
1	LSM01468	2	2
1	LSM01469	1	1
1	LSM01471	2	2
1	LSM01472	2	2
1	LSM01473	4	4
1	LSM01474	2	2
1	LSM01475	2	2
1	LSM01476	3	3
1	LSM01477	2	4
1	LSM01478	2	2
1	LSM01479	4	4
1	LSM01480	4	4
1	LSM01482	2	2
1	LSM01484	2	2
1	LSM01485	3	3
1	LSM01486	2	2
1	LSM01487	1	1
1	LSM01488	4	4
1	LSM01489	4	4
1	LSM01490	1	1
1	LSM01491	3	3
1	LSM01492	2	2
1	LSM01493	2	2
1	LSM01494	1	1
1	LSM01495	2	2
1	LSM01498	3	3
1	LSM01500	4	4
1	LSM01501	2	2
1	LSM01502	2	2
1	LSM01503	4	4
1	LSM01504	3	3
1	LSM01505	4	4
1	LSM01506	2	2
1	LSM01507	1	1
1	LSM01508	4	4
1	LSM01509	2	2
1	LSM01510	4	4
1	LSM01511	2	2
1	LSM01513	2	2
1	LSM01515	2	2
1	LSM01516	3	3
1	LSM01517	1	1
1	LSM01518	1	1
1	LSM01519	2	2
1	LSM01521	3	3
1	LSM01523	4	4
1	LSM01524	1	1
1	LSM01525	3	3
1	LSM01526	3	3
1	LSM01529	3	3
1	LSM01530	4	4
1	LSM01531	1	1
1	LSM01533	2	2
1	LSM01534	1	1
1	LSM01535	1	1
1	LSM01536	4	4
1	LSM01537	4	4
1	LSM01539	4	4
1	LSM01540	4	4
1	LSM01541	2	2
1	LSM01542	2	2
1	LSM01543	2	2
1	LSM01544	1	1
1	LSM01545	3	3
1	LSM01546	2	2
1	LSM01548	4	4
1	LSM01550	1	3
1	LSM01551	2	2
1	LSM01552	1	1
1	LSM01553	1	1
1	LSM01554	2	2
1	LSM01555	3	3
1	LSM01556	4	4
1	LSM01558	2	2
1	LSM01559	1	1
1	LSM01560	1	1
1	LSM01561	2	2
1	LSM01564	4	4
1	LSM01565	1	1
1	LSM01566	2	2
1	LSM01567	1	1
1	LSM01569	2	2
1	LSM01572	1	1
1	LSM01574	3	3
1	LSM01576	2	2
1	LSM01578	2	2
1	LSM01579	3	3
1	LSM01580	1	1
1	LSM01581	3	3
1	LSM01582	2	2
1	LSM01583	2	2
1	LSM01584	2	2
1	LSM01585	4	4
1	LSM01586	1	1
1	LSM01587	3	3
1	LSM01588	4	4
1	LSM01589	3	3
1	LSM01591	1	1
1	LSM01592	2	2
1	LSM01593	1	1
1	LSM01594	2	2
1	LSM01595	3	3
1	LSM01596	4	4
1	LSM01597	3	3
1	LSM01598	3	3
1	LSM01599	1	1
1	LSM01600	3	3
1	LSM01601	1	1
1	LSM01602	3	3
1	LSM01603	4	4
1	LSM01604	4	4
1	LSM01605	3	3
1	LSM01606	1	1
1	LSM01609	4	4
1	LSM01611	1	1
1	LSM01612	2	2
1	LSM01614	4	4
1	LSM01615	3	3
1	LSM01616	3	3
1	LSM01617	2	2
1	LSM01618	3	3
1	LSM01621	1	1
1	LSM01622	1	1
1	LSM01623	3	3
1	LSM01624	1	1
1	LSM01625	3	3
1	LSM01626	4	4
1	LSM01628	1	1
1	LSM01629	3	3
1	LSM01630	4	4
1	LSM01631	1	1
1	LSM01633	2	2
1	LSM01634	1	1
1	LSM01635	2	2
1	LSM01636	1	1
1	LSM01637	3	3
1	LSM01638	3	3
1	LSM01639	3	3
1	LSM01640	3	3
1	LSM01643	1	1
1	LSM01646	3	3
1	LSM01647	3	3
1	LSM01648	4	4
1	LSM01650	2	2
1	LSM01651	3	3
1	LSM01655	3	3
1	LSM01657	2	2
1	LSM01659	4	4
1	LSM01660	1	1
1	LSM01661	1	1
1	LSM01662	2	2
1	LSM01663	2	2
1	LSM01664	4	4
1	LSM01665	4	4
1	LSM01666	1	1
1	LSM01667	2	2
1	LSM01669	4	4
1	LSM01670	4	4
1	LSM01671	2	2
1	LSM01672	4	4
1	LSM01673	3	3
1	LSM01674	4	4
1	LSM01675	4	4
1	LSM01676	4	4
1	LSM01677	3	3
1	LSM01678	2	2
1	LSM01680	4	4
1	LSM01681	4	4
1	LSM01683	3	3
1	LSM01684	2	2
1	LSM01685	4	4
1	LSM01687	4	4
1	LSM01688	4	4
1	LSM01689	1	1
1	LSM01690	1	1
1	LSM01692	2	2
1	LSM01694	1	1
1	LSM01695	4	4
1	LSM01698	3	3
1	LSM01699	2	2
1	LSM01700	2	2
1	LSM01702	3	3
1	LSM01703	2	2
1	LSM01704	1	1
1	LSM01706	3	3
1	LSM01707	3	3
1	LSM01708	1	1
1	LSM01709	3	3
1	LSM01710	1	1
1	LSM01711	2	2
1	LSM01712	3	3
1	LSM01714	3	3
1	LSM01715	4	4
1	LSM01716	3	3
1	LSM01717	4	4
1	LSM01719	1	1
1	LSM01720	4	4
1	LSM01721	3	3
1	LSM01722	3	3
1	LSM01723	2	2
1	LSM01724	4	4
1	LSM01725	3	3
1	LSM01726	3	3
1	LSM01727	3	3
1	LSM01728	3	3
1	LSM01729	3	3
1	LSM01731	2	2
1	LSM01732	4	4
1	LSM01733	3	3
1	LSM01734	2	2
1	LSM01735	3	3
1	LSM01738	4	4
1	LSM01740	4	4
1	LSM01741	2	2
1	LSM01744	1	1
1	LSM01745	1	1
1	LSM01747	3	3
1	LSM01748	4	4
1	LSM01749	4	4
1	LSM01750	4	4
1	LSM01751	2	2
1	LSM01752	4	4
1	LSM01754	2	2
1	LSM01755	2	2
1	LSM01756	3	3
1	LSM01757	1	1
1	LSM01758	1	1
1	LSM01760	1	1
1	LSM01761	1	1
1	LSM01762	1	1
1	LSM01763	1	1
1	LSM01764	3	3
1	LSM01765	1	1
1	LSM01766	2	2
1	LSM01767	1	1
1	LSM01768	2	2
1	LSM01769	4	4
1	LSM01770	4	4
1	LSM01771	4	4
1	LSM01772	3	3
1	LSM01773	3	3
1	LSM01775	3	3
1	LSM01776	1	1
1	LSM01777	3	3
1	LSM01778	1	1
1	LSM01779	1	1
1	LSM01781	2	2
1	LSM01782	2	2
1	LSM01783	4	4
1	LSM01784	2	4
1	LSM01785	1	1
1	LSM01786	3	3
1	LSM01787	2	2
1	LSM01788	3	3
1	LSM01789	3	3
1	LSM01790	1	1
1	LSM01791	1	1
1	LSM01792	4	4
1	LSM01793	2	2
1	LSM01794	4	4
1	LSM01795	1	1
1	LSM01796	1	1
1	LSM01798	4	4
1	LSM01800	2	2
2	LSM00002	3	3
2	LSM00005	4	4
2	LSM00009	1	1
2	LSM00013	4	4
2	LSM00017	1	1
2	LSM00019	4	4
2	LSM00023	1	1
2	LSM00024	1	1
2	LSM00026	2	2
2	LSM00027	4	4
2	LSM00028	1	1
2	LSM00030	4	4
2	LSM00032	4	4
2	LSM00033	2	2
2	LSM00034	4	4
2	LSM00036	4	4
2	LSM00038	3	3
2	LSM00041	1	1
2	LSM00042	1	1
2	LSM00043	1	1
2	LSM00044	1	1
2	LSM00045	3	3
2	LSM00046	1	2
2	LSM00049	2	2
2	LSM00050	2	2
2	LSM00052	3	3
2	LSM00055	3	3
2	LSM00057	1	1
2	LSM00059	1	1
2	LSM00061	2	2
2	LSM00063	4	4
2	LSM00064	4	4
2	LSM00065	2	2
2	LSM00066	4	4
2	LSM00068	1	1
2	LSM00069	4	4
2	LSM00070	2	2
2	LSM00071	4	4
2	LSM00072	2	2
2	LSM00073	2	2
2	LSM00074	1	1
2	LSM00075	1	1
2	LSM00076	1	1
2	LSM00078	1	1
2	LSM00079	4	4
2	LSM00080	4	4
2	LSM00081	3	3
2	LSM00082	3	3
2	LSM00084	2	2
2	LSM00085	3	3
2	LSM00086	4	4
2	LSM00088	1	1
2	LSM00090	4	4
2	LSM00091	4	4
2	LSM00093	2	2
2	LSM00095	2	2
2	LSM00097	4	4
2	LSM00098	3	3
2	LSM00102	2	2
2	LSM00103	3	3
2	LSM00106	4	4
2	LSM00108	3	3
2	LSM00110	4	4
2	LSM00112	4	4
2	LSM00113	1	1
2	LSM00115	3	3
2	LSM00116	4	4
2	LSM00117	2	2
2	LSM00118	3	3
2	LSM00119	4	4
2	LSM00120	2	2
2	LSM00121	4	4
2	LSM00122	1	1
2	LSM00123	1	1
2	LSM00124	4	4
2	LSM00125	1	1
2	LSM00126	3	3
2	LSM00127	4	4
2	LSM00129	1	1
2	LSM00130	1	1
2	LSM00131	1	1
2	LSM00132	3	3
2	LSM00133	1	1
2	LSM00134	1	1
2	LSM00136	3	3
2	LSM00138	4	4
2	LSM00139	4	4
2	LSM00140	2	2
2	LSM00141	1	1
2	LSM00143	4	4
2	LSM00145	2	2
2	LSM00147	4	4
2	LSM00148	1	1
2	LSM00149	2	2
2	LSM00151	3	3
2	LSM00153	2	2
2	LSM00154	4	4
2	LSM00155	2	2
2	LSM00159	2	2
2	LSM00160	4	4
2	LSM00161	4	4
2	LSM00162	4	4
2	LSM00163	4	4
2	LSM00164	1	1
2	LSM00165	4	4
2	LSM00166	4	4
2	LSM00167	4	4
2	LSM00168	3	4
2	LSM00169	1	1
2	LSM00171	2	2
2	LSM00173	2	2
2	LSM00174	1	1
2	LSM00175	3	3
2	LSM00176	1	1
2	LSM00177	2	2
2	LSM00178	1	1
2	LSM00179	4	4
2	LSM00181	1	1
2	LSM00182	2	2
2	LSM00183	4	4
2	LSM00184	3	3
2	LSM00185	1	1
2	LSM00187	3	3
2	LSM00189	1	1
2	LSM00190	4	4
2	LSM00191	2	2
2	LSM00192	4	4
2	LSM00193	4	4
2	LSM00195	1	1
2	LSM00196	1	1
2	LSM00198	4	4
2	LSM00200	3	3
2	LSM00201	1	1
2	LSM00202	2	2
2	LSM00203	1	1
2	LSM00204	4	4
2	LSM00205	2	2
2	LSM00206	4	4
2	LSM00207	2	2
2	LSM00208	2	2
2	LSM00210	1	1
2	LSM00213	2	2
2	LSM00214	4	4
2	LSM00215	4	4
2	LSM00216	2	2
2	LSM00217	3	3
2	LSM00218	1	1
2	LSM00220	4	4
2	LSM00221	2	2
2	LSM00222	4	4
2	LSM00223	2	2
2	LSM00224	3	3
2	LSM00225	4	4
2	LSM00226	2	2
2	LSM00228	4	4
2	LSM00229	1	1
2	LSM00231	1	1
2	LSM00232	2	2
2	LSM00233	3	3
2	LSM00234	2	2
2	LSM00236	2	2
2	LSM00239	4	4
2	LSM00240	4	4
2	LSM00241	2	2
2	LSM00242	1	1
2	LSM00243	2	2
2	LSM00244	3	3
2	LSM00245	4	4
2	LSM00246	3	3
2	LSM00247	4	4
2	LSM00248	1	1
2	LSM00249	1	1
2	LSM00250	2	2
2	LSM00251	3	3
2	LSM00252	4	4
2	LSM00253	2	2
2	LSM00256	4	4
2	LSM00257	4	4
2	LSM00258	2	2
2	LSM00259	1	1
2	LSM00261	1	1
2	LSM00262	2	2
2	LSM00263	2	2
2	LSM00264	3	3
2	LSM00265	4	4
2	LSM00267	3	3
2	LSM00268	3	3
2	LSM00270	3	3
2	LSM00271	2	2
2	LSM00272	3	3
2	LSM00273	4	4
2	LSM00275	3	3
2	LSM00276	4	4
2	LSM00278	4	4
2	LSM00280	2	2
2	LSM00281	3	3
2	LSM00282	2	2
2	LSM00283	4	4
2	LSM00285	3	3
2	LSM00287	2	2
2	LSM00289	4	4
2	LSM00290	3	3
2	LSM00291	1	1
2	LSM00292	4	4
2	LSM00295	2	2
2	LSM00296	2	2
2	LSM00297	2	2
2	LSM00298	1	1
2	LSM00300	1	1
2	LSM00301	4	4
2	LSM00302	4	4
2	LSM00303	3	3
2	LSM00305	1	1
2	LSM00306	1	1
2	LSM00308	4	4
2	LSM00310	4	4
2	LSM00316	3	3
2	LSM00317	1	1
2	LSM00318	3	3
2	LSM00319	4	4
2	LSM00320	2	2
2	LSM00321	4	4
2	LSM00322	2	2
2	LSM00323	2	2
2	LSM00324	4	4
2	LSM00325	2	2
2	LSM00326	4	4
2	LSM00329	4	4
2	LSM00330	3	3
2	LSM00331	3	3
2	LSM00332	1	1
2	LSM00335	2	2
2	LSM00336	1	1
2	LSM00338	1	1
2	LSM00339	2	2
2	LSM00340	3	3
2	LSM00341	4	4
2	LSM00342	4	4
2	LSM00344	3	3
2	LSM00345	3	3
2	LSM00347	3	3
2	LSM00348	3	3
2	LSM00350	4	4
2	LSM00351	1	1
2	LSM00352	3	3
2	LSM00354	1	1
2	LSM00355	1	1
2	LSM00358	2	2
2	LSM00359	2	2
2	LSM00360	1	1
2	LSM00361	1	1
2	LSM00362	2	2
2	LSM00363	2	2
2	LSM00364	2	2
2	LSM00365	3	3
2	LSM00366	3	3
2	LSM00367	2	2
2	LSM00368	2	2
2	LSM00369	3	3
2	LSM00371	1	1
2	LSM00372	2	2
2	LSM00373	3	3
2	LSM00376	1	1
2	LSM00377	3	3
2	LSM00379	1	1
2	LSM00381	4	4
2	LSM00383	1	1
2	LSM00384	2	2
2	LSM00386	2	2
2	LSM00388	3	3
2	LSM00389	2	2
2	LSM00391	2	2
2	LSM00393	1	1
2	LSM00395	2	2
2	LSM00396	4	4
2	LSM00397	4	4
2	LSM00398	2	2
2	LSM00400	4	4
2	LSM00403	3	3
2	LSM00404	1	1
2	LSM00405	1	1
2	LSM00406	1	1
2	LSM00408	4	4
2	LSM00409	2	2
2	LSM00410	1	1
2	LSM00412	2	2
2	LSM00414	4	4
2	LSM00415	4	4
2	LSM00416	1	1
2	LSM00418	1	1
2	LSM00419	4	4
2	LSM00421	3	3
2	LSM00422	2	2
2	LSM00424	3	3
2	LSM00426	4	4
2	LSM00427	4	4
2	LSM00430	4	4
2	LSM00431	1	1
2	LSM00432	4	4
2	LSM00433	2	2
2	LSM00434	4	4
2	LSM00438	3	3
2	LSM00439	4	4
2	LSM00440	3	3
2	LSM00442	2	2
2	LSM00443	2	2
2	LSM00444	4	4
2	LSM00445	4	4
2	LSM00446	1	1
2	LSM00448	4	4
2	LSM00450	1	1
2	LSM00452	3	3
2	LSM00453	3	3
2	LSM00454	3	3
2	LSM00456	1	1
2	LSM00458	3	3
2	LSM00459	2	2
2	LSM00460	3	3
2	LSM00461	4	4
2	LSM00463	1	1
2	LSM00464	2	2
2	LSM00466	2	2
2	LSM00467	4	4
2	LSM00469	1	1
2	LSM00470	3	3
2	LSM00471	1	1
2	LSM00472	1	1
2	LSM00473	4	4
2	LSM00474	2	2
2	LSM00476	1	1
2	LSM00477	1	1
2	LSM00478	3	3
2	LSM00480	2	2
2	LSM00482	1	1
2	LSM00483	2	2
2	LSM00485	2	2
2	LSM00486	2	2
2	LSM00487	2	2
2	LSM00488	4	4
2	LSM00492	1	1
2	LSM00493	4	4
2	LSM00494	1	1
2	LSM00495	3	3
2	LSM00496	2	2
2	LSM00498	2	2
2	LSM00499	2	2
2	LSM00500	2	2
2	LSM00501	1	1
2	LSM00502	3	3
2	LSM00503	3	3
2	LSM00506	1	1
2	LSM00507	2	2
2	LSM00508	2	2
2	LSM00509	2	2
2	LSM00510	1	1
2	LSM00511	4	4
2	LSM00512	3	3
2	LSM00513	3	3
2	LSM00514	2	2
2	LSM00515	3	3
2	LSM00517	2	2
2	LSM00519	4	4
2	LSM00521	1	1
2	LSM00523	2	2
2	LSM00525	2	2
2	LSM00527	2	2
2	LSM00529	1	1
2	LSM00530	3	3
2	LSM00532	2	2
2	LSM00534	2	2
2	LSM00535	4	4
2	LSM00537	3	3
2	LSM00538	4	4
2	LSM00539	2	2
2	LSM00540	2	2
2	LSM00542	4	4
2	LSM00543	1	1
2	LSM00545	1	1
2	LSM00546	1	1
2	LSM00547	4	4
2	LSM00548	1	1
2	LSM00549	4	4
2	LSM00550	1	3
2	LSM00551	4	4
2	LSM00552	1	1
2	LSM00555	1	1
2	LSM00556	1	1
2	LSM00557	2	2
2	LSM00558	4	4
2	LSM00560	3	3
2	LSM00563	2	2
2	LSM00564	2	2
2	LSM00565	3	3
2	LSM00567	3	3
2	LSM00569	4	4
2	LSM00571	4	4
2	LSM00572	1	1
2	LSM00573	1	1
2	LSM00574	1	1
2	LSM00575	2	2
2	LSM00576	3	3
2	LSM00577	4	4
2	LSM00580	3	3
2	LSM00581	2	2
2	LSM00582	1	1
2	LSM00583	4	4
2	LSM00584	1	1
2	LSM00585	1	1
2	LSM00587	3	3
2	LSM00588	1	1
2	LSM00590	1	1
2	LSM00591	2	2
2	LSM00593	4	4
2	LSM00595	4	4
2	LSM00596	2	2
2	LSM00597	2	2
2	LSM00599	1	1
2	LSM00601	1	1
2	LSM00602	2	3
2	LSM00604	4	4
2	LSM00605	1	1
2	LSM00606	1	1
2	LSM00607	1	1
2	LSM00609	3	3
2	LSM00610	2	2
2	LSM00611	3	3
2	LSM00612	4	4
2	LSM00613	4	4
2	LSM00614	4	4
2	LSM00616	2	2
2	LSM00617	1	1
2	LSM00618	3	3
2	LSM00619	4	4
2	LSM00620	1	1
2	LSM00621	2	2
2	LSM00623	4	4
2	LSM00624	2	2
2	LSM00625	2	2
2	LSM00626	1	1
2	LSM00627	1	1
2	LSM00628	4	4
2	LSM00629	3	3
2	LSM00631	4	4
2	LSM00632	3	3
2	LSM00633	4	4
2	LSM00635	1	1
2	LSM00637	2	2
2	LSM00638	1	1
2	LSM00639	1	1
2	LSM00640	2	2
2	LSM00641	3	3
2	LSM00643	4	4
2	LSM00644	3	3
2	LSM00645	2	2
2	LSM00648	3	3
2	LSM00649	3	3
2	LSM00650	2	2
2	LSM00651	2	2
2	LSM00653	4	4
2	LSM00654	1	1
2	LSM00655	1	1
2	LSM00657	3	3
2	LSM00658	2	2
2	LSM00659	1	1
2	LSM00660	4	4
2	LSM00661	1	1
2	LSM00663	1	1
2	LSM00664	2	2
2	LSM00665	3	3
2	LSM00667	4	4
2	LSM00668	1	1
2	LSM00670	3	3
2	LSM00671	2	2
2	LSM00674	4	4
2	LSM00676	2	2
2	LSM00678	4	4
2	LSM00680	4	4
2	LSM00682	3	3
2	LSM00684	1	1
2	LSM00685	2	2
2	LSM00686	1	1
2	LSM00689	4	4
2	LSM00690	4	4
2	LSM00691	2	2
2	LSM00692	4	4
2	LSM00694	2	2
2	LSM00695	3	3
2	LSM00696	1	1
2	LSM00698	4	4
2	LSM00699	4	4
2	LSM00700	4	4
2	LSM00701	2	2
2	LSM00702	1	1
2	LSM00703	4	4
2	LSM00704	2	2
2	LSM00705	2	2
2	LSM00706	4	4
2	LSM00707	2	2
2	LSM00708	3	3
2	LSM00709	1	1
2	LSM00712	4	4
2	LSM00713	4	4
2	LSM00715	4	4
2	LSM00716	1	1
2	LSM00718	3	3
2	LSM00719	2	2
2	LSM00720	4	4
2	LSM00721	2	2
2	LSM00723	4	4
2	LSM00724	4	4
2	LSM00725	1	1
2	LSM00727	4	4
2	LSM00729	2	2
2	LSM00730	2	2
2	LSM00731	2	2
2	LSM00733	1	1
2	LSM00734	4	4
2	LSM00735	1	1
2	LSM00736	1	2
2	LSM00737	4	4
2	LSM00739	2	2
2	LSM00740	3	3
2	LSM00742	1	1
2	LSM00743	2	2
2	LSM00744	4	4
2	LSM00746	3	3
2	LSM00751	2	2
2	LSM00752	1	1
2	LSM00753	1	1
2	LSM00754	4	4
2	LSM00755	4	4
2	LSM00756	2	2
2	LSM00757	4	4
2	LSM00759	4	4
2	LSM00760	3	3
2	LSM00761	4	4
2	LSM00762	1	1
2	LSM00764	1	1
2	LSM00765	3	3
2	LSM00767	1	1
2	LSM00768	4	4
2	LSM00769	1	1
2	LSM00770	2	2
2	LSM00771	1	1
2	LSM00772	4	4
2	LSM00773	1	1
2	LSM00774	4	4
2	LSM00775	1	1
2	LSM00776	2	2
2	LSM00777	1	1
2	LSM00779	3	3
2	LSM00781	2	2
2	LSM00782	1	1
2	LSM00783	4	4
2	LSM00785	3	3
2	LSM00786	2	2
2	LSM00787	4	4
2	LSM00788	2	2
2	LSM00790	4	4
2	LSM00791	1	1
2	LSM00793	3	3
2	LSM00794	3	3
2	LSM00795	2	2
2	LSM00796	4	4
2	LSM00797	2	2
2	LSM00801	1	1
2	LSM00802	1	1
2	LSM00804	1	1
2	LSM00805	2	2
2	LSM00806	3	3
2	LSM00807	3	3
2	LSM00808	2	2
2	LSM00809	3	3
2	LSM00810	2	2
2	LSM00811	2	2
2	LSM00812	3	3
2	LSM00813	3	3
2	LSM00814	4	4
2	LSM00816	2	2
2	LSM00818	1	1
2	LSM00819	4	4
2	LSM00820	1	1
2	LSM00821	3	3
2	LSM00822	4	4
2	LSM00823	4	4
2	LSM00824	1	1
2	LSM00825	2	2
2	LSM00826	4	4
2	LSM00827	1	1
2	LSM00828	2	2
2	LSM00829	4	4
2	LSM00830	3	3
2	LSM00831	3	3
2	LSM00832	2	2
2	LSM00833	4	4
2	LSM00834	1	1
2	LSM00837	1	1
2	LSM00838	2	2
2	LSM00841	4	4
2	LSM00842	4	4
2	LSM00843	1	1
2	LSM00844	1	1
2	LSM00845	3	3
2	LSM00846	1	1
2	LSM00847	3	3
2	LSM00848	1	1
2	LSM00849	3	3
2	LSM00853	2	2
2	LSM00854	2	2
2	LSM00855	3	3
2	LSM00856	3	3
2	LSM00857	2	2
2	LSM00858	3	3
2	LSM00860	2	2
2	LSM00861	1	1
2	LSM00866	2	2
2	LSM00867	4	4
2	LSM00868	4	4
2	LSM00869	3	3
2	LSM00871	1	1
2	LSM00872	1	1
2	LSM00873	4	4
2	LSM00874	4	4
2	LSM00875	4	4
2	LSM00876	3	3
2	LSM00877	2	2
2	LSM00878	2	2
2	LSM00879	2	2
2	LSM00880	3	3
2	LSM00881	1	1
2	LSM00882	2	2
2	LSM00884	2	2
2	LSM00885	3	3
2	LSM00886	1	1
[truncated: 190,336 more rows]

## Sheet: lettuce genetic map
marker	chrom	cM
LSM00362	1	10.2
LSM00818	1	14.2
LSM01333	1	16
LSM01185	1	16
LSM01197	1	16.1
LSM00098	1	16.2
LSM00246	1	17.1
LSM01580	1	17.9
LSM01573	1	18.4
LSM01205	1	18.6
LSM01236	1	18.8
LSM00907	1	18.8
LSM01518	1	18.9
LSM01424	1	18.9
LSM00949	1	18.9
LSM01534	1	19
LSM01364	1	19
LSM01326	1	19
LSM01640	1	19.2
LSM01703	1	19.3
LSM00564	1	19.9
LSM00424	1	19.9
LSM00725	1	20.9
LSM01637	1	21.5
LSM01393	1	22.2
LSM00207	1	22.7
LSM00617	1	23.9
LSM00864	1	24.3
LSM00847	1	24.3
LSM01044	1	27.2
LSM00345	1	29.1
LSM01207	1	32.8
LSM00623	1	37.8
LSM00265	1	37.9
LSM00706	1	38.2
LSM00384	1	38.8
LSM00937	1	39.6
LSM00868	1	39.7
LSM00631	1	40.7
LSM00773	1	40.9
LSM01179	1	41
LSM00694	1	41
LSM01368	1	42.9
LSM01242	1	43
LSM01130	1	43.1
LSM00808	1	43.1
LSM01398	1	43.6
LSM01305	1	43.7
LSM01277	1	43.9
LSM01410	1	44.5
LSM01494	1	45.1
LSM01781	1	45.8
LSM01623	1	45.8
LSM00757	1	45.8
LSM00552	1	45.8
LSM01628	1	46
LSM01689	1	47.8
LSM01426	1	47.9
LSM01400	1	47.9
LSM00112	1	48
LSM01633	1	48.2
LSM01245	1	48.2
LSM01643	1	48.5
LSM00288	1	49.7
LSM00143	1	50.3
LSM00100	1	50.3
LSM01497	1	50.7
LSM00543	1	50.7
LSM00185	1	51.2
LSM00920	1	51.9
LSM01782	1	52
LSM01259	1	52
LSM00933	1	52.3
LSM01299	1	52.5
LSM01657	1	52.8
LSM01484	1	54.3
LSM01605	1	54.4
LSM01567	1	54.4
LSM00834	1	55.7
LSM01327	1	55.9
LSM00886	1	55.9
LSM01357	1	56
LSM00542	1	56
LSM01694	1	56.1
LSM00971	1	56.1
LSM00276	1	56.1
LSM00289	1	56.3
LSM01380	1	56.4
LSM00839	1	56.6
LSM01779	1	56.7
LSM01544	1	56.7
LSM01674	1	56.8
LSM01139	1	56.8
LSM01080	1	56.8
LSM00974	1	56.8
LSM00024	1	57.2
LSM01569	1	57.3
LSM00508	1	57.3
LSM01521	1	57.6
LSM01181	1	57.6
LSM01040	1	57.6
LSM00874	1	57.6
LSM00585	1	57.8
LSM00510	1	57.8
LSM00388	1	57.8
LSM00999	1	60.2
LSM00574	1	61.6
LSM00065	1	61.6
LSM01459	1	61.8
LSM01654	1	62.1
LSM00428	1	63.6
LSM00900	1	65
LSM01396	1	66.5
LSM01759	1	66.7
LSM01508	1	67.2
LSM00925	1	67.2
LSM00918	1	67.7
LSM01594	1	68.3
LSM01104	1	68.3
LSM00930	1	68.9
LSM00525	1	73.6
LSM00063	1	73.7
LSM00551	1	73.8
LSM01752	1	74.1
LSM01331	1	74.4
LSM01732	1	81.4
LSM00772	1	81.5
LSM00365	1	82.1
LSM01581	1	82.2
LSM01388	1	82.2
LSM01073	1	83.1
LSM00801	1	83.4
LSM01443	1	84.3
LSM01433	1	84.3
LSM01699	1	84.4
LSM01461	1	84.4
LSM00895	1	84.4
LSM00577	1	84.8
LSM00478	1	84.8
LSM00575	1	85.6
LSM01232	1	85.9
LSM01200	1	85.9
LSM01142	1	85.9
LSM01109	1	86
LSM01448	1	86.1
LSM01285	1	86.4
LSM00857	1	86.5
LSM01774	1	88.8
LSM00955	1	88.8
LSM00236	1	90.1
LSM01096	1	100
LSM00647	1	104.7
LSM00546	1	104.8
LSM00147	1	104.8
LSM00122	1	104.8
LSM00583	1	105.1
LSM00342	1	105.1
LSM00733	1	105.3
LSM00606	1	105.3
LSM00406	1	105.5
LSM00670	1	105.6
LSM00121	1	106
LSM01770	1	106.1
LSM00068	1	106.3
LSM01102	1	106.6
LSM01042	1	106.6
LSM00802	1	106.6
LSM00643	1	106.6
LSM01615	1	106.7
LSM00445	1	106.7
LSM00182	1	106.7
LSM01456	1	107.2
LSM01381	1	107.7
LSM01664	1	107.8
LSM01559	1	107.9
LSM01491	1	110.1
LSM01235	1	110.1
LSM01768	1	110.2
LSM00989	1	112.2
LSM01462	1	113.1
LSM01359	1	113.1
LSM01791	1	118.6
LSM01635	1	118.6
LSM01755	1	118.7
LSM01273	1	118.7
LSM00148	1	118.8
LSM00155	1	119.1
LSM00191	1	119.3
LSM01740	1	121.3
LSM00398	1	123
LSM00779	1	125.7
LSM00987	1	125.8
LSM01056	1	126
LSM00997	1	127
LSM00824	1	127.1
LSM01161	1	128.2
LSM00661	1	131.9
LSM01796	1	133
LSM00756	1	133.1
LSM01231	1	133.6
LSM00641	1	134.1
LSM01154	1	134.4
LSM01626	1	134.5
LSM01639	1	134.7
LSM00734	1	134.8
LSM00881	1	135
LSM01670	1	135.3
LSM01209	1	135.3
LSM01423	1	136.2
LSM01412	1	136.9
LSM01009	1	136.9
LSM01591	2	33.2
LSM00616	2	33.7
LSM00088	2	33.7
LSM01234	2	34.7
LSM01204	2	34.7
LSM00908	2	34.9
LSM00253	2	35.2
LSM00038	2	35.3
LSM01576	2	35.6
LSM01093	2	35.6
LSM00242	2	35.8
LSM01438	2	37.3
LSM01079	2	40.6
LSM00783	2	40.6
LSM01584	2	42.8
LSM01246	2	46.3
LSM01148	2	46.9
LSM01094	2	47
LSM00554	2	47.6
LSM01176	2	48.7
LSM01538	2	48.9
LSM00141	2	49.5
LSM01290	2	50.2
LSM00896	2	50.3
LSM00315	2	51.4
LSM00790	2	53.6
LSM00306	2	53.6
LSM00723	2	53.7
LSM00904	2	54.1
LSM01383	2	56.1
LSM00980	2	56.2
LSM01346	2	57.6
LSM00739	2	58.9
LSM01579	2	59.2
LSM01369	2	59.2
LSM00500	2	60.7
LSM00540	2	66.7
LSM01531	2	67.6
LSM01045	2	67.6
LSM00781	2	67.7
LSM00213	2	68.5
LSM00080	2	68.5
LSM00239	2	69.2
LSM00488	2	69.3
LSM01097	2	70.1
LSM00173	2	70.8
LSM01566	2	72.1
LSM01446	2	76.9
LSM00066	2	78.7
LSM00509	2	78.8
LSM01550	2	80.2
LSM01260	2	80.3
LSM00511	2	84.1
LSM00325	2	84.3
LSM00530	2	88.2
LSM00894	2	94.7
LSM00138	2	95.2
LSM01660	2	95.3
LSM00557	2	95.6
LSM00300	2	95.6
LSM00719	2	95.9
LSM00486	2	96
LSM01529	2	97.1
LSM01233	2	97.1
LSM01638	2	97.9
LSM01596	2	98
LSM00442	2	99
LSM01123	2	99.6
LSM00226	2	99.6
LSM01145	2	101.4
LSM01542	2	102.2
LSM01376	2	102.6
LSM01268	2	102.6
LSM01656	2	103.6
LSM01776	2	103.9
LSM01496	2	103.9
LSM00910	2	103.9
LSM00208	2	103.9
LSM01437	2	104.8
LSM01762	2	105.2
LSM00984	2	105.2
LSM00416	2	123.6
LSM01041	2	124.1
LSM00149	2	124.3
LSM01731	2	124.4
LSM01224	2	124.5
LSM01136	2	124.6
LSM01684	2	124.7
LSM00482	2	126.2
LSM01420	2	127.3
LSM01282	2	127.3
LSM01659	2	128.1
LSM01188	2	128.2
LSM01286	2	128.3
LSM00456	2	130.8
LSM00845	2	143.8
LSM00823	2	143.9
LSM01382	2	144.6
LSM00956	2	146.2
LSM01112	2	151.4
LSM00892	2	151.9
LSM01159	2	156.3
LSM01206	2	156.7
LSM00495	3	9
LSM00322	3	15
LSM01015	3	22.9
LSM00842	3	23.6
LSM01202	3	26.6
LSM01629	3	27.7
LSM01427	3	29.1
LSM00680	3	29.8
LSM00658	3	31
LSM00444	3	31.5
LSM00691	3	32.2
LSM00746	3	37.8
LSM00427	3	37.8
LSM01311	3	40.6
LSM01704	3	40.7
LSM01325	3	40.7
LSM01794	3	41.3
LSM01370	3	41.3
LSM00774	3	41.6
LSM00350	3	41.8
LSM00301	3	41.8
LSM01347	3	42.7
LSM01394	3	43.4
LSM00705	3	43.4
LSM00140	3	43.4
LSM01174	3	43.6
LSM01577	3	44.9
LSM01482	3	46
LSM00972	3	46
LSM00081	3	46.6
LSM01187	3	46.7
LSM01469	3	47.1
LSM00898	3	47.1
LSM01289	3	47.2
LSM00702	3	47.8
LSM01116	3	48.4
LSM01208	3	48.5
LSM01020	3	48.5
LSM01553	3	48.6
LSM01385	3	48.6
LSM01294	3	49.7
LSM00819	3	51.3
LSM00458	3	52.4
LSM01144	3	53.7
LSM01727	3	55.3
LSM00229	3	55.5
LSM01493	3	57.3
LSM01489	3	60
LSM01390	3	60.7
LSM01312	3	61
LSM00047	3	61.1
LSM01157	3	61.3
LSM00346	3	64.7
LSM00297	3	64.7
LSM00597	3	65.5
LSM00713	3	66.2
LSM00659	3	66.5
LSM00729	3	66.6
LSM00317	3	66.6
LSM00030	3	66.6
LSM01329	3	66.8
LSM00421	3	67.4
LSM01436	3	67.7
LSM00222	3	68.4
LSM01230	3	69.1
LSM01342	3	69.4
LSM00791	3	69.4
LSM01561	3	69.6
LSM01218	3	69.6
LSM00877	3	69.6
LSM01472	3	70.1
LSM00970	3	70.5
LSM00935	3	70.5
LSM01201	3	73.3
LSM00825	3	75.4
LSM00076	3	75.9
LSM00921	3	77.2
LSM01586	3	77.3
LSM00645	3	84.5
LSM00697	3	88.3
LSM01034	3	89.3
LSM00108	3	89.3
LSM00637	3	90.6
LSM01453	3	90.9
LSM00275	3	90.9
LSM00291	3	93.1
LSM01502	3	93.3
LSM00917	3	93.3
LSM00166	3	94.5
LSM00193	3	94.6
LSM01001	3	94.8
LSM01449	3	96.2
LSM00565	3	96.3
LSM00331	3	99.1
LSM00667	3	100.3
LSM01747	3	101.3
LSM00975	4	6.4
LSM00919	4	6.4
LSM00944	4	7.4
LSM00302	4	8.2
LSM00438	4	8.3
LSM00830	4	9
LSM00397	4	9.3
LSM01708	4	9.8
LSM01537	4	9.8
LSM00338	4	10.3
LSM00844	4	12
LSM01435	4	13.5
LSM00814	4	15.7
LSM01778	4	16.2
LSM01428	4	17.5
LSM01386	4	17.5
LSM00855	4	17.5
LSM01211	4	20.4
LSM01014	4	20.4
LSM00248	4	20.5
LSM00787	4	22.4
LSM00707	4	22.4
LSM01272	4	23.2
LSM00303	4	23.2
LSM01679	4	24.3
LSM01621	4	27.7
LSM01601	4	31
LSM01445	4	31.5
LSM00376	4	31.7
LSM01395	4	32.2
LSM00923	4	32.6
LSM01128	4	32.7
LSM01117	4	32.9
LSM01658	4	36.3
LSM01515	4	36.3
LSM01501	4	36.4
LSM00927	4	36.9
LSM01072	4	37.1
LSM00743	4	39.1
LSM01215	4	39.5
LSM00521	4	39.9
LSM00820	4	42
LSM00409	4	42.4
LSM01092	4	42.6
LSM00754	4	42.6
LSM00363	4	42.7
LSM00604	4	43
LSM01669	4	43.8
LSM00057	4	44.2
LSM00171	4	45.1
LSM00752	4	45.8
LSM00296	4	45.8
LSM00249	4	46.4
LSM00198	4	46.4
LSM00034	4	46.5
LSM00285	4	46.9
LSM00054	4	47
LSM00753	4	47.4
LSM00580	4	47.4
LSM01300	4	47.5
LSM01121	4	47.5
LSM00393	4	47.5
LSM00348	4	47.5
LSM00740	4	47.8
LSM00493	4	48.2
LSM00055	4	48.2
LSM00619	4	48.6
LSM00535	4	48.6
LSM00052	4	49.2
LSM00041	4	49.6
LSM00050	4	49.9
LSM01775	4	50
LSM01513	4	51.2
LSM00049	4	51.5
LSM00124	4	51.6
LSM01507	4	52.5
LSM01608	4	52.8
LSM01366	4	52.8
LSM01505	4	53.6
LSM01527	4	54.1
LSM01792	4	57.4
LSM01155	4	59.9
LSM01269	4	60
LSM01365	4	60.3
LSM01698	4	67
LSM01548	4	69.2
LSM01712	4	69.3
LSM01540	4	69.4
LSM01536	4	69.7
LSM00298	4	70.1
LSM01647	4	72.2
LSM01595	4	72.7
LSM00853	4	72.8
LSM00563	4	73.4
LSM00742	4	73.7
LSM01318	4	75.4
LSM00906	4	75.6
LSM00828	4	75.7
LSM01786	4	76.7
LSM01278	4	76.7
LSM01592	4	77.6
LSM01083	4	78.1
LSM00644	4	79.1
LSM00464	4	79.1
LSM00408	4	79.3
LSM00032	4	80.1
LSM00106	4	80.2
LSM00496	4	80.5
LSM01560	4	81.3
LSM01439	4	81.5
LSM00233	4	81.5
LSM01345	4	81.6
LSM00968	4	81.6
LSM01612	4	82.3
LSM00434	4	82.3
LSM01321	4	83.2
LSM00994	4	83.9
LSM00344	4	84.8
LSM00085	4	84.8
LSM00167	4	88.5
LSM00073	4	88.6
LSM01194	4	90.8
LSM00826	4	94.8
LSM01248	4	95.4
LSM01140	4	95.7
LSM00751	4	97.2
LSM00576	4	97.6
LSM00492	4	97.6
LSM00071	4	99.9
LSM00454	4	101.2
LSM00086	4	101.2
LSM00281	4	101.4
LSM00499	4	103.4
LSM01701	4	104.2
LSM01379	4	104.8
LSM01571	4	105.1
LSM00678	4	105.8
LSM01110	4	106
LSM00924	4	106.1
LSM00181	4	106.3
LSM01098	4	106.4
LSM00555	4	106.4
LSM00126	4	106.4
LSM00537	4	107.4
LSM01355	4	107.5
LSM00882	4	107.5
LSM00192	4	107.5
LSM00104	4	107.5
LSM01673	4	107.7
LSM01483	4	107.7
LSM01611	4	107.8
LSM01276	4	107.8
LSM01095	4	107.8
LSM01760	4	107.9
LSM01227	4	107.9
LSM01625	4	108
LSM01090	4	108
LSM01363	4	108.1
LSM01306	4	108.2
LSM00833	4	108.2
LSM00347	4	108.3
LSM01574	4	108.4
LSM00811	4	108.4
LSM00145	4	108.4
LSM00120	4	110.3
LSM00093	4	110.4
LSM00463	4	111
LSM01012	4	111.2
LSM00626	4	111.4
LSM01668	4	111.6
LSM01122	4	111.8
LSM00962	4	112
LSM00909	4	112.6
LSM00943	4	115.1
LSM01742	4	119.7
LSM00244	4	120.6
LSM00224	4	120.9
LSM01630	4	122.6
LSM00914	4	122.6
LSM00202	4	124.4
LSM00795	4	124.8
LSM01038	4	129
LSM00873	4	129
LSM01335	4	129.2
LSM00866	4	129.2
LSM01485	4	130.2
LSM01795	4	133.3
LSM01065	4	133.4
LSM01690	4	134.8
LSM01340	4	136.3
LSM01700	4	136.6
LSM01733	4	136.7
LSM01583	4	136.7
LSM00992	4	137.2
LSM00883	4	137.2
LSM01589	4	137.6
LSM00849	4	137.6
LSM00710	4	138.2
LSM00133	4	138.4
LSM00794	4	138.5
LSM01100	4	138.7
LSM00905	4	138.8
LSM00364	4	138.9
LSM01582	4	139
LSM00596	4	139.5
LSM00469	4	139.6
LSM00685	4	139.8
LSM00731	4	140
LSM00283	4	140
LSM00793	4	140.4
LSM00709	4	141.1
LSM00278	4	141.1
LSM01133	4	141.2
LSM00023	4	141.2
LSM00206	4	141.4
LSM00558	4	141.6
LSM00765	4	142.4
LSM01251	4	142.7
LSM00214	4	143.1
LSM01081	4	143.5
LSM01564	4	144.3
LSM00841	4	144.9
LSM00655	4	145.4
LSM00699	4	145.8
LSM00340	4	145.8
LSM01191	4	145.9
LSM00556	4	145.9
LSM01479	4	146
LSM00189	4	146.1
LSM00716	4	146.2
LSM00571	4	146.2
LSM00221	4	146.3
LSM00629	4	146.6
LSM01777	4	146.9
LSM01533	4	147
LSM01568	4	147.5
LSM01275	4	148.8
LSM01352	4	150.6
LSM01754	4	152
LSM01152	4	154.6
LSM01480	4	154.8
LSM00809	4	154.8
LSM01535	4	154.9
LSM01328	4	155
LSM01407	4	155.5
LSM01593	4	157.6
LSM01039	4	158.5
LSM00789	4	158.9
LSM00379	4	158.9
LSM00432	4	159.9
LSM00323	4	161.8
LSM00545	4	162.4
LSM01344	4	162.7
LSM00490	4	162.8
LSM00620	4	163
LSM00046	4	163.3
LSM01618	4	163.7
LSM01361	4	163.7
LSM00880	4	165.9
LSM01526	4	166
LSM01600	4	166.1
LSM01797	4	168
LSM01430	4	168.1
LSM01002	4	168.1
LSM00113	4	168.1
LSM00183	4	182.4
LSM00671	5	10.6
LSM00572	5	10.7
LSM00160	5	10.7
LSM00097	5	11.2
LSM00529	5	11.3
LSM00329	5	14.6
LSM00352	5	14.7
LSM00777	5	16.7
LSM00639	5	16.7
LSM01170	5	17.2
LSM01488	5	17.3
LSM01474	5	17.3
LSM00806	5	17.4
LSM00735	5	18
LSM00195	5	18.1
LSM00174	5	18.1
LSM00951	5	18.4
LSM00946	5	19.1
LSM01119	5	22.5
LSM01338	5	23.3
LSM01734	5	23.4
LSM01360	5	25
LSM01330	5	25
LSM01284	5	25
LSM00884	5	30.7
LSM01358	5	30.9
LSM00712	5	31.2
LSM00549	5	31.3
LSM00371	5	32.7
LSM00861	5	34.2
LSM00110	5	35.4
LSM00560	5	36.7
LSM00196	5	36.7
LSM01528	5	37
LSM01026	5	37.1
LSM00410	5	43.9
LSM00450	5	44
LSM00627	5	44.6
LSM00452	5	44.7
LSM01602	5	48.8
LSM01127	5	48.8
LSM01298	5	49.5
LSM00320	5	54.5
LSM00501	5	55.3
LSM01028	5	55.9
LSM00843	5	55.9
LSM01688	5	56
LSM00513	5	56
LSM01378	5	56.1
LSM01744	5	56.2
LSM01419	5	56.2
LSM00431	5	60
LSM00072	5	60.5
LSM00168	5	60.6
LSM01279	5	61.5
LSM01256	5	61.5
LSM01241	5	61.5
LSM01175	5	61.5
LSM00939	5	61.7
LSM00439	5	62.3
LSM01134	5	62.4
LSM00043	5	62.6
LSM00414	5	62.7
LSM00403	5	62.9
LSM00607	5	63.2
LSM00523	5	63.6
LSM00367	5	63.7
LSM00786	5	63.8
LSM00612	5	63.8
LSM00684	5	63.9
LSM00507	5	64
LSM00243	5	64
LSM00044	5	64.1
LSM00396	5	64.3
LSM00369	5	64.5
LSM01486	5	67.2
LSM01304	5	67.3
LSM01707	5	67.4
LSM01578	5	70.9
LSM01303	5	71.6
LSM01785	5	73.2
LSM01606	5	73.2
LSM01614	5	73.3
LSM01524	5	73.3
LSM01063	5	73.5
LSM00990	5	74.2
LSM01084	5	75.5
LSM01372	5	76.2
LSM01787	5	76.3
LSM00744	5	76.4
LSM00724	5	77.2
LSM01757	5	81.7
LSM01281	5	81.9
LSM01498	5	82
LSM01468	5	82
LSM01715	5	82.3
LSM01022	5	82.4
LSM01302	5	82.7
LSM01766	5	82.8
LSM01551	5	83
LSM00527	5	88.3
LSM00430	5	89.3
LSM00159	5	89.3
LSM01341	5	91.1
LSM00911	5	91.1
LSM01055	5	91.3
LSM00979	5	91.3
LSM00934	5	91.3
LSM01490	5	91.4
LSM01262	5	91.5
LSM00582	5	91.6
LSM00372	5	91.6
LSM00280	5	92.1
LSM00319	5	92.3
LSM01402	5	92.4
LSM00453	5	92.4
LSM00648	5	92.5
LSM01103	5	93.3
LSM01756	5	93.7
LSM00720	5	94.8
LSM00267	5	95.2
LSM01677	5	95.7
LSM01168	5	95.8
LSM00333	5	96.9
LSM00176	5	96.9
LSM00771	5	97
LSM00759	5	98.3
LSM00591	5	99.2
LSM00632	5	99.4
LSM00245	5	99.4
LSM01411	5	100.2
LSM01172	5	100.8
LSM01160	5	100.9
LSM00386	5	100.9
LSM00312	5	101
LSM00988	5	104.3
LSM00042	5	104.7
LSM01027	5	104.9
LSM01129	5	105
LSM01696	5	105.2
LSM01193	5	105.3
LSM01163	5	105.4
LSM01702	5	105.8
LSM00389	5	106.3
LSM01169	5	106.4
LSM00400	5	106.6
LSM00550	5	107.1
LSM00234	5	109
LSM00091	5	109.3
LSM01663	5	109.5
LSM01687	5	113.9
LSM01367	5	114
LSM01017	5	114.2
LSM01126	5	114.3
LSM01417	5	116.4
LSM01010	5	116.4
LSM00036	5	116.8
LSM00190	5	120.3
LSM01665	5	120.5
LSM00871	5	123.5
LSM01356	5	125.2
LSM01717	5	125.5
LSM01089	5	126.1
LSM01030	5	126.1
LSM00477	5	126.9
LSM01222	5	127
LSM00953	5	128.1
LSM00859	5	128.3
LSM00856	5	128.3
LSM01697	5	132.1
LSM00945	5	132.1
LSM01048	5	134.9
LSM00718	5	135.9
LSM00287	5	136.2
LSM01599	5	136.7
LSM00264	5	136.8
LSM00374	5	137.4
LSM01049	5	137.5
LSM00154	5	137.5
LSM00903	5	138
LSM00807	5	138.1
LSM01478	5	138.3
LSM01555	5	138.4
LSM01099	5	138.4
LSM00902	5	138.7
LSM00879	5	138.9
LSM00118	5	141.1
LSM00272	5	143.6
LSM00506	5	143.9
LSM01487	5	146.8
LSM00891	5	147.4
LSM01391	5	147.5
LSM01082	5	151.4
LSM01006	5	152.2
LSM01429	5	152.7
LSM01210	5	160.7
LSM00916	5	162
LSM01266	5	162.1
LSM01214	5	162.1
LSM00822	5	163.7
LSM00218	5	165
LSM01710	5	165.6
LSM01719	5	165.7
LSM00466	5	166.2
LSM01588	6	10
LSM00936	6	12
LSM01031	6	17.6
LSM00139	6	17.6
LSM00271	6	17.7
LSM01525	6	30.6
LSM01471	6	30.6
LSM01431	6	31.3
LSM01250	6	31.4
LSM00257	6	33.5
LSM00074	6	33.6
LSM00621	6	34.2
LSM01725	6	35.4
LSM00657	6	36
LSM01085	6	36.1
LSM01723	6	36.7
LSM00483	6	46.6
LSM01495	6	47.8
LSM01253	6	47.9
LSM01458	6	48.1
LSM00776	6	48.5
LSM00203	6	48.9
LSM01547	6	49.1
LSM00570	6	49.3
LSM00407	6	49.4
LSM01050	6	49.8
LSM00810	6	50.8
LSM00165	6	61.9
LSM00332	6	62.4
LSM00231	6	62.4
LSM00590	6	62.5
LSM01692	6	62.6
LSM00775	6	62.6
LSM00581	6	62.6
LSM01769	6	62.7
LSM01444	6	62.7
LSM01334	6	62.9
LSM00377	6	63.6
LSM01617	6	64.4
LSM01541	6	66.1
LSM00293	6	67.3
LSM00261	6	69
LSM01011	6	69.4
LSM01753	6	69.8
LSM01422	6	70.7
LSM00737	6	90.4
LSM00440	6	95.8
LSM00611	6	99.3
LSM01238	6	100.8
LSM01799	6	114.4
LSM00151	6	115.1
LSM00862	7	21.6
LSM00947	7	21.7
LSM01773	7	21.9
LSM00252	7	29.7
LSM00664	7	30.2
LSM00782	7	33.2
LSM01706	7	33.9
LSM01441	7	34.5
LSM01667	7	34.7
LSM01107	7	34.7
LSM01463	7	34.8
LSM01354	7	34.8
LSM00412	7	35.2
LSM01771	7	35.6
LSM01432	7	37.6
LSM01263	7	37.9
LSM00991	7	37.9
LSM01624	7	38
LSM01350	7	38
LSM01476	7	41.6
LSM01401	7	42.4
LSM00938	7	42.4
LSM00179	7	43.5
LSM00610	7	43.6
LSM01705	7	43.7
LSM01171	7	43.7
LSM00471	7	43.9
LSM01414	7	45.1
LSM01408	7	45.4
LSM01190	7	45.5
LSM01351	7	47.3
LSM00391	7	49.9
LSM00115	7	50
LSM00474	7	50.1
LSM00061	7	50.2
LSM00649	7	57.2
LSM00573	7	57.3
LSM01572	7	57.8
LSM00292	7	58.2
LSM01375	7	58.5
LSM01516	7	61.6
LSM00064	7	61.9
LSM00273	7	62
LSM00703	7	62.1
LSM00164	7	62.1
LSM00977	7	63.6
LSM00241	7	63.6
LSM00755	7	64.1
LSM01671	7	64.6
LSM00593	7	64.9
LSM01309	7	66.5
LSM01467	7	66.9
LSM00730	7	67
LSM01788	7	67.2
LSM00308	7	67.3
LSM00247	7	67.3
LSM01225	7	67.6
LSM01539	7	67.7
LSM01765	7	67.9
LSM00761	7	68
LSM00928	7	68.1
LSM01069	7	68.2
LSM01257	7	68.3
LSM00682	7	69.8
LSM01587	7	70.4
LSM01070	7	70.4
LSM00351	7	70.6
LSM01137	7	72.5
LSM00922	7	72.5
LSM00336	7	72.5
LSM01077	7	73.8
LSM00335	7	74.3
LSM00858	7	75.3
LSM01793	7	75.7
LSM01025	7	75.7
LSM01415	7	77.7
LSM01212	7	77.8
LSM01603	7	78.8
LSM01111	7	78.9
LSM01728	7	79.7
LSM00205	7	81.4
LSM01397	7	85.4
LSM01135	7	86.5
LSM00973	7	87.4
LSM01362	7	87.6
LSM01216	7	87.9
LSM01274	7	88.3
LSM01672	7	88.6
LSM00588	7	88.9
LSM01565	7	89.3
LSM01324	7	89.3
LSM00569	7	89.6
LSM00184	7	89.6
LSM00360	7	89.8
LSM00498	7	90.5
LSM00316	7	90.5
LSM01165	7	91.6
LSM01016	7	91.6
LSM01271	7	91.7
LSM00654	7	92.2
LSM00033	7	92.2
LSM00567	7	92.3
LSM01477	7	93.6
LSM01598	7	94.1
LSM01558	7	94.2
LSM01060	7	94.2
LSM00967	7	94.8
LSM00515	7	94.8
LSM00368	7	94.8
LSM01641	7	94.9
LSM00796	7	94.9
LSM00539	7	94.9
LSM00665	7	95.2
LSM01772	7	97.2
LSM01750	7	99.1
LSM01173	7	102.2
LSM01451	7	102.3
LSM00978	7	102.3
LSM01199	7	102.9
LSM01226	7	103.2
LSM01086	7	103.2
LSM01293	7	106.5
LSM01556	7	107.1
LSM01237	7	107.2
LSM01510	7	109.3
LSM00876	7	109.3
LSM00768	7	110.6
LSM00225	7	111.1
LSM00650	7	111.6
LSM01636	7	111.9
LSM01047	7	111.9
LSM01543	7	113.1
LSM00324	7	113.2
LSM00504	7	113.3
LSM00228	7	113.3
LSM01348	7	114.4
LSM01297	7	114.4
LSM01162	7	114.4
LSM00878	7	114.5
LSM00829	7	114.7
LSM00534	7	114.8
LSM00628	7	119.8
LSM00613	7	119.8
LSM01125	7	119.9
LSM00216	7	119.9
LSM01648	7	120.2
LSM00341	7	120.3
LSM01336	7	120.4
LSM01021	7	121.2
LSM00854	7	127.9
LSM00599	7	129.4
LSM00059	7	130.8
LSM00893	7	131.7
LSM01353	7	133.5
LSM01054	7	133.8
LSM01475	8	0
LSM01315	8	0.6
LSM01131	8	1.9
LSM01764	8	9.7
LSM00897	8	9.8
LSM01203	8	14.6
LSM01729	8	14.7
LSM01264	8	17.2
LSM01280	8	19
LSM00815	8	19.9
LSM00986	8	23
LSM01634	8	23.1
LSM01447	8	23.1
LSM01270	8	23.9
LSM00832	8	26.4
LSM01557	8	26.7
LSM01007	8	27.2
LSM00872	8	27.3
LSM01024	8	27.4
LSM01189	8	27.9
LSM01622	8	28.5
LSM01554	8	30.1
LSM01655	8	30.7
LSM01013	8	30.7
LSM01425	8	33.7
LSM01683	8	33.9
LSM00963	8	34.1
LSM01454	8	34.2
LSM01392	8	34.4
LSM01178	8	34.6
LSM01078	8	34.6
LSM00887	8	34.6
LSM01323	8	34.7
LSM01046	8	34.7
LSM00961	8	34.8
LSM01343	8	38.6
LSM01789	8	38.7
LSM00579	8	41.8
LSM00095	8	42
LSM01590	8	43.4
LSM00804	8	43.9
LSM00985	8	44.4
LSM00981	8	44.4
LSM01722	8	44.5
LSM00698	8	48.5
LSM01003	8	50.3
LSM00359	8	50.3
LSM00117	8	50.4
LSM00785	8	50.8
LSM00633	8	52.3
LSM01644	8	52.5
LSM01403	8	53.1
LSM01517	8	54.1
LSM00503	8	54.2
LSM00960	8	54.5
LSM01349	8	56.1
LSM00668	8	56.9
LSM01120	8	58.4
LSM01500	8	59.1
LSM00514	8	60.1
LSM00027	8	60.1
LSM00686	8	60.5
LSM00127	8	60.7
LSM00692	8	61.2
LSM00618	8	61.3
LSM00321	8	61.3
LSM01763	8	65.6
LSM01373	8	71
LSM01267	8	71.1
LSM01616	8	73.3
LSM00217	8	75.6
LSM00175	8	75.6
LSM01057	8	75.9
LSM00993	8	75.9
LSM01087	8	76.1
LSM01662	8	76.2
LSM01421	8	76.2
LSM01053	8	76.2
LSM01064	8	76.3
LSM01552	8	77.2
LSM01143	8	77.2
LSM01147	8	77.8
LSM01720	8	78.6
LSM01192	8	78.6
LSM00827	8	78.7
LSM01511	8	78.8
LSM00082	8	79.1
LSM00601	8	79.2
LSM00865	8	80
LSM00169	8	81.1
LSM00136	8	81.2
LSM00721	8	81.9
LSM00888	8	82.4
LSM01198	8	82.5
LSM00890	8	83.5
LSM01546	8	84.8
LSM01043	8	85.2
LSM01091	8	85.4
LSM01217	8	85.5
LSM00769	8	86.1
LSM00401	8	86.1
LSM00326	8	86.2
LSM00889	8	87.3
LSM00461	8	87.8
LSM00965	8	88.3
LSM00831	8	88.3
LSM00070	8	89.3
LSM00102	8	90.4
LSM00695	8	90.5
LSM00624	8	90.5
LSM00767	8	90.6
LSM01666	8	90.9
LSM01504	8	91.6
LSM01118	8	91.6
LSM01032	8	91.7
LSM01681	8	91.8
LSM01530	8	91.8
LSM01651	8	92
LSM00595	8	92.4
LSM00373	8	92.4
LSM00460	8	92.5
LSM00942	8	92.6
LSM00696	8	92.7
LSM00502	8	93
LSM01258	8	93.1
LSM01058	8	93.2
LSM00875	8	93.2
LSM00602	8	93.2
LSM01509	8	93.5
LSM00638	8	93.5
LSM00426	8	93.5
LSM01219	8	93.6
LSM01182	8	93.6
LSM01716	8	93.7
LSM01292	8	93.7
LSM00788	8	93.9
LSM01609	8	94.1
LSM01585	8	94.1
LSM00948	8	94.1
LSM00485	8	94.1
LSM00470	8	94.1
LSM01228	8	94.2
LSM00674	8	94.6
LSM00995	8	94.8
LSM01322	8	94.9
LSM00381	8	95.1
LSM01146	8	95.5
LSM01465	8	95.6
LSM00663	8	96.1
LSM00305	8	98.5
LSM00078	8	98.6
LSM00240	8	99.2
LSM00467	8	100.3
LSM01404	8	100.7
LSM00395	8	100.8
LSM00958	8	101.1
LSM00480	8	101.8
LSM01709	8	101.9
LSM00532	8	102.8
LSM01296	8	102.9
LSM01283	8	103
LSM01252	8	103.8
LSM00708	8	103.8
LSM00950	8	104.1
LSM01071	8	104.3
LSM01749	8	104.4
LSM01714	8	104.4
LSM01183	8	104.8
LSM01418	8	105
LSM01748	8	105.2
LSM01244	8	105.3
LSM01114	8	105.3
LSM00860	8	105.3
LSM01481	8	105.6
LSM00361	8	105.6
LSM00268	8	106.7
LSM00547	8	107.3
LSM00028	8	107.3
LSM00383	8	107.4
LSM00964	8	107.9
LSM01597	8	108.8
LSM01678	8	110.6
LSM00850	8	110.6
LSM01607	8	111
LSM01745	8	114.9
LSM00653	8	121.5
LSM00727	8	122.3
LSM01301	8	122.8
LSM00125	8	124.3
LSM01307	8	124.4
LSM01177	8	124.4
LSM00584	8	124.5
LSM00355	8	124.5
LSM00201	8	124.6
LSM01213	8	124.8
LSM01074	8	124.9
LSM01434	8	125.1
LSM01066	8	125.2
LSM00931	8	125.5
LSM01254	8	125.9
LSM00625	8	127.1
LSM01153	8	127.3
LSM00609	8	127.3
LSM00846	8	127.4
LSM01741	8	127.6
LSM01646	8	127.6
LSM01466	8	127.6
LSM01308	8	129.3
LSM01106	8	130.1
LSM00366	8	136.1
LSM01711	8	136.4
LSM01751	8	139.2
LSM01758	8	139.3
LSM01005	8	140.6
LSM01389	8	140.8
LSM01075	8	140.8
LSM01008	8	140.8
LSM00448	8	142.2
LSM00517	8	158.1
LSM00635	8	160.8
LSM00330	8	163
LSM00313	8	165.7
LSM01314	8	168.1
LSM00821	8	168.2
LSM01800	8	169.5
LSM00848	8	170.7
LSM00969	9	11.4
LSM01549	9	11.6
LSM01000	9	11.6
LSM01023	9	11.7
LSM00339	9	13.8
LSM00132	9	18
LSM00676	9	20.3
LSM01132	9	20.9
LSM01682	9	21
LSM01291	9	21
LSM01261	9	21
LSM01519	9	21.1
LSM01406	9	21.1
LSM01310	9	21.1
LSM01676	9	21.7
LSM00901	9	21.7
LSM00358	9	21.8
LSM00415	9	22.2
LSM01523	9	22.3
LSM00422	9	22.5
LSM00215	9	22.7
LSM01004	9	22.9
LSM01650	9	23
LSM01798	9	23.3
LSM00446	9	23.4
LSM01440	9	23.6
LSM00419	9	23.9
LSM01473	9	24
LSM01332	9	24.1
LSM00433	9	24.1
LSM00270	9	24.1
LSM01409	9	24.5
LSM00282	9	24.5
LSM00354	9	24.6
LSM01695	9	24.8
LSM00090	9	24.8
LSM00079	9	25.6
LSM00262	9	26.4
LSM01735	9	34.5
LSM00689	9	37.3
LSM00548	9	48
LSM00404	9	49
LSM01790	9	49.4
LSM01680	9	49.6
LSM00640	9	52
LSM00519	9	52
LSM00075	9	53.4
LSM00690	9	53.5
LSM00954	9	53.6
LSM00701	9	53.7
LSM00232	9	53.7
LSM00256	9	53.8
LSM00123	9	53.8
LSM00443	9	54.3
LSM00748	9	55
LSM00605	9	55
LSM01737	9	56.6
LSM01061	9	56.6
LSM01575	9	56.8
LSM01068	9	57.6
LSM01377	9	57.7
LSM01150	9	57.8
LSM01604	9	58
LSM00913	9	58.3
LSM01220	9	58.7
LSM00816	9	59.7
LSM00966	9	60.6
LSM01767	9	60.7
LSM01413	9	60.8
LSM00851	9	65.8
LSM00069	9	65.8
LSM00459	9	75.1
LSM01052	9	76.3
LSM01387	9	76.9
LSM00651	9	77.8
LSM00476	9	80.6
LSM00220	9	80.6
LSM00130	9	81.7
LSM00704	9	82.3
LSM00295	9	85.2
LSM01562	9	85.6
LSM01088	9	85.6
LSM00129	9	85.7
LSM00263	9	88.9
LSM00250	9	89.2
LSM01514	9	91.7
LSM00762	9	91.8
LSM00587	9	96.9
LSM01761	9	101.2
LSM01105	9	108.4
LSM00197	Unmapped
LSM01101	Unmapped
LSM02000	Unmapped
LSM01999	Unmapped
LSM01998	Unmapped
LSM01997	Unmapped
LSM01996	Unmapped
LSM01995	Unmapped
LSM01994	Unmapped
LSM01993	Unmapped
LSM01992	Unmapped
LSM01991	Unmapped
LSM01990	Unmapped
LSM01989	Unmapped
LSM01988	Unmapped
LSM01987	Unmapped
LSM01986	Unmapped
LSM01985	Unmapped
LSM01984	Unmapped
LSM01983	Unmapped
LSM01982	Unmapped
LSM01981	Unmapped
LSM01980	Unmapped
LSM01979	Unmapped
LSM01978	Unmapped
LSM01977	Unmapped
LSM01976	Unmapped
LSM01975	Unmapped
LSM01974	Unmapped
LSM01973	Unmapped
LSM01972	Unmapped
LSM01971	Unmapped
LSM01970	Unmapped
LSM01969	Unmapped
LSM01968	Unmapped
LSM01967	Unmapped
LSM01966	Unmapped
LSM01965	Unmapped
LSM01964	Unmapped
LSM01963	Unmapped
LSM01962	Unmapped
LSM01961	Unmapped
LSM01960	Unmapped
LSM01959	Unmapped
LSM01958	Unmapped
LSM01957	Unmapped
LSM01956	Unmapped
LSM01955	Unmapped
LSM01954	Unmapped
LSM01953	Unmapped
LSM01952	Unmapped
LSM01951	Unmapped
LSM01950	Unmapped
LSM01949	Unmapped
LSM01948	Unmapped
LSM01947	Unmapped
LSM01946	Unmapped
LSM01945	Unmapped
LSM01944	Unmapped
LSM01943	Unmapped
LSM01942	Unmapped
LSM01941	Unmapped
LSM01940	Unmapped
LSM01939	Unmapped
LSM01938	Unmapped
LSM01937	Unmapped
LSM01936	Unmapped
LSM01935	Unmapped
LSM01934	Unmapped
LSM01933	Unmapped
LSM01932	Unmapped
LSM01931	Unmapped
LSM01930	Unmapped
LSM01929	Unmapped
LSM01928	Unmapped
LSM01927	Unmapped
LSM01926	Unmapped
LSM01925	Unmapped
LSM01924	Unmapped
LSM01923	Unmapped
LSM01922	Unmapped
LSM01921	Unmapped
LSM01920	Unmapped
LSM01919	Unmapped
LSM01918	Unmapped
LSM01917	Unmapped
LSM01916	Unmapped
LSM01915	Unmapped
LSM01914	Unmapped
LSM01913	Unmapped
LSM01912	Unmapped
LSM01911	Unmapped
LSM01910	Unmapped
LSM01909	Unmapped
LSM01908	Unmapped
LSM01907	Unmapped
LSM01906	Unmapped
LSM01905	Unmapped
LSM01904	Unmapped
LSM01903	Unmapped
LSM01902	Unmapped
LSM01901	Unmapped
LSM01900	Unmapped
LSM01899	Unmapped
LSM01898	Unmapped
LSM01897	Unmapped
LSM01896	Unmapped
LSM01895	Unmapped
LSM01894	Unmapped
LSM01893	Unmapped
LSM01892	Unmapped
LSM01891	Unmapped
LSM01890	Unmapped
LSM01889	Unmapped
LSM01888	Unmapped
LSM01887	Unmapped
LSM01886	Unmapped
LSM01885	Unmapped
LSM01884	Unmapped
LSM01883	Unmapped
LSM01882	Unmapped
LSM01881	Unmapped
LSM01880	Unmapped
LSM01879	Unmapped
LSM01878	Unmapped
LSM01877	Unmapped
LSM01876	Unmapped
LSM01875	Unmapped
LSM01874	Unmapped
LSM01873	Unmapped
LSM01872	Unmapped
LSM01871	Unmapped
LSM01870	Unmapped
LSM01869	Unmapped
LSM01868	Unmapped
LSM01867	Unmapped
LSM01866	Unmapped
LSM01865	Unmapped
LSM01864	Unmapped
LSM01863	Unmapped
LSM01862	Unmapped
LSM01861	Unmapped
LSM01860	Unmapped
LSM01859	Unmapped
LSM01858	Unmapped
LSM01857	Unmapped
LSM01856	Unmapped
LSM01855	Unmapped
LSM01854	Unmapped
LSM01853	Unmapped
LSM01852	Unmapped
LSM01851	Unmapped
LSM01850	Unmapped
LSM01849	Unmapped
LSM01848	Unmapped
LSM01847	Unmapped
LSM01846	Unmapped
LSM01845	Unmapped
LSM01844	Unmapped
LSM01843	Unmapped
LSM01842	Unmapped
LSM01841	Unmapped
LSM01840	Unmapped
LSM01839	Unmapped
LSM01838	Unmapped
LSM01837	Unmapped
LSM01836	Unmapped
LSM01835	Unmapped
LSM01834	Unmapped
LSM01833	Unmapped
LSM01832	Unmapped
LSM01831	Unmapped
LSM01830	Unmapped
LSM01829	Unmapped
LSM01828	Unmapped
LSM01827	Unmapped
LSM01826	Unmapped
LSM01825	Unmapped
LSM01824	Unmapped
LSM01823	Unmapped
LSM01822	Unmapped
LSM01821	Unmapped
LSM01820	Unmapped
LSM01819	Unmapped
LSM01818	Unmapped
LSM01817	Unmapped
LSM01816	Unmapped
LSM01815	Unmapped
LSM01814	Unmapped
LSM01813	Unmapped
LSM01812	Unmapped
LSM01811	Unmapped
LSM01810	Unmapped
LSM01809	Unmapped
LSM01808	Unmapped
LSM01807	Unmapped
LSM01806	Unmapped
LSM01805	Unmapped
LSM01804	Unmapped
LSM01803	Unmapped
LSM01802	Unmapped
LSM01801	Unmapped
LSM01784	Unmapped
LSM01783	Unmapped
LSM01780	Unmapped
LSM01746	Unmapped
LSM01743	Unmapped
LSM01739	Unmapped
LSM01738	Unmapped
LSM01736	Unmapped
LSM01730	Unmapped
LSM01726	Unmapped
LSM01724	Unmapped
LSM01721	Unmapped
LSM01718	Unmapped
LSM01713	Unmapped
LSM01693	Unmapped
LSM01691	Unmapped
LSM01686	Unmapped
LSM01685	Unmapped
LSM01675	Unmapped
LSM01661	Unmapped
LSM01653	Unmapped
LSM01652	Unmapped
LSM01649	Unmapped
LSM01645	Unmapped
LSM01642	Unmapped
LSM01632	Unmapped
LSM01631	Unmapped
LSM01627	Unmapped
LSM01620	Unmapped
LSM01619	Unmapped
LSM01613	Unmapped
LSM01610	Unmapped
LSM01570	Unmapped
LSM01563	Unmapped
LSM01545	Unmapped
LSM01532	Unmapped
LSM01522	Unmapped
LSM01520	Unmapped
LSM01512	Unmapped
LSM01506	Unmapped
LSM01503	Unmapped
LSM01499	Unmapped
LSM01492	Unmapped
LSM01470	Unmapped
LSM01464	Unmapped
LSM01460	Unmapped
LSM01457	Unmapped
LSM01455	Unmapped
LSM01452	Unmapped
LSM01450	Unmapped
LSM01442	Unmapped
LSM01416	Unmapped
LSM01405	Unmapped
LSM01399	Unmapped
LSM01384	Unmapped
LSM01374	Unmapped
LSM01371	Unmapped
LSM01339	Unmapped
LSM01337	Unmapped
LSM01320	Unmapped
LSM01319	Unmapped
LSM01317	Unmapped
LSM01316	Unmapped
LSM01313	Unmapped
LSM01295	Unmapped
LSM01288	Unmapped
LSM01287	Unmapped
LSM01265	Unmapped
LSM01255	Unmapped
LSM01249	Unmapped
LSM01247	Unmapped
LSM01243	Unmapped
LSM01240	Unmapped
LSM01239	Unmapped
LSM01229	Unmapped
LSM01223	Unmapped
LSM01221	Unmapped
LSM01196	Unmapped
LSM01195	Unmapped
LSM01186	Unmapped
LSM01184	Unmapped
LSM01180	Unmapped
LSM01167	Unmapped
LSM01166	Unmapped
LSM01164	Unmapped
LSM01158	Unmapped
LSM01156	Unmapped
LSM01151	Unmapped
LSM01149	Unmapped
LSM01141	Unmapped
LSM01138	Unmapped
LSM01124	Unmapped
LSM01115	Unmapped
LSM01113	Unmapped
LSM01108	Unmapped
LSM01076	Unmapped
LSM01067	Unmapped
LSM01062	Unmapped
LSM01059	Unmapped
LSM01051	Unmapped
LSM01037	Unmapped
LSM01036	Unmapped
LSM01035	Unmapped
LSM01033	Unmapped
LSM01029	Unmapped
LSM01019	Unmapped
LSM01018	Unmapped
LSM00998	Unmapped
LSM00996	Unmapped
LSM00983	Unmapped
LSM00982	Unmapped
LSM00976	Unmapped
LSM00959	Unmapped
LSM00957	Unmapped
LSM00952	Unmapped
LSM00941	Unmapped
LSM00940	Unmapped
LSM00932	Unmapped
LSM00929	Unmapped
LSM00926	Unmapped
LSM00915	Unmapped
LSM00912	Unmapped
LSM00899	Unmapped
LSM00885	Unmapped
LSM00870	Unmapped
LSM00869	Unmapped
LSM00867	Unmapped
LSM00863	Unmapped
LSM00852	Unmapped
LSM00840	Unmapped
LSM00838	Unmapped
LSM00837	Unmapped
LSM00836	Unmapped
LSM00835	Unmapped
LSM00817	Unmapped
LSM00813	Unmapped
LSM00812	Unmapped
LSM00805	Unmapped
LSM00803	Unmapped
LSM00800	Unmapped
LSM00799	Unmapped
LSM00798	Unmapped
LSM00797	Unmapped
LSM00792	Unmapped
LSM00784	Unmapped
LSM00780	Unmapped
LSM00778	Unmapped
LSM00770	Unmapped
LSM00766	Unmapped
LSM00764	Unmapped
LSM00763	Unmapped
LSM00760	Unmapped
LSM00758	Unmapped
LSM00750	Unmapped
LSM00749	Unmapped
LSM00747	Unmapped
LSM00745	Unmapped
LSM00741	Unmapped
LSM00738	Unmapped
LSM00736	Unmapped
LSM00732	Unmapped
LSM00728	Unmapped
LSM00726	Unmapped
LSM00722	Unmapped
LSM00717	Unmapped
LSM00715	Unmapped
LSM00714	Unmapped
LSM00711	Unmapped
LSM00700	Unmapped
LSM00693	Unmapped
LSM00688	Unmapped
LSM00687	Unmapped
LSM00683	Unmapped
LSM00681	Unmapped
LSM00679	Unmapped
LSM00677	Unmapped
LSM00675	Unmapped
LSM00673	Unmapped
LSM00672	Unmapped
LSM00669	Unmapped
LSM00666	Unmapped
LSM00662	Unmapped
LSM00660	Unmapped
LSM00656	Unmapped
LSM00652	Unmapped
LSM00646	Unmapped
LSM00642	Unmapped
LSM00636	Unmapped
LSM00634	Unmapped
LSM00630	Unmapped
LSM00622	Unmapped
LSM00615	Unmapped
LSM00614	Unmapped
LSM00608	Unmapped
LSM00603	Unmapped
LSM00600	Unmapped
LSM00598	Unmapped
LSM00594	Unmapped
LSM00592	Unmapped
LSM00589	Unmapped
LSM00586	Unmapped
LSM00578	Unmapped
LSM00568	Unmapped
LSM00566	Unmapped
LSM00562	Unmapped
LSM00561	Unmapped
LSM00559	Unmapped
LSM00553	Unmapped
LSM00544	Unmapped
LSM00541	Unmapped
LSM00538	Unmapped
LSM00536	Unmapped
LSM00533	Unmapped
LSM00531	Unmapped
LSM00528	Unmapped
LSM00526	Unmapped
LSM00524	Unmapped
LSM00522	Unmapped
LSM00520	Unmapped
LSM00518	Unmapped
LSM00516	Unmapped
LSM00512	Unmapped
LSM00505	Unmapped
LSM00497	Unmapped
LSM00494	Unmapped
LSM00491	Unmapped
LSM00489	Unmapped
LSM00487	Unmapped
LSM00484	Unmapped
LSM00481	Unmapped
LSM00479	Unmapped
LSM00475	Unmapped
LSM00473	Unmapped
LSM00472	Unmapped
LSM00468	Unmapped
LSM00465	Unmapped
LSM00462	Unmapped
LSM00457	Unmapped
LSM00455	Unmapped
LSM00451	Unmapped
LSM00449	Unmapped
LSM00447	Unmapped
LSM00441	Unmapped
LSM00437	Unmapped
LSM00436	Unmapped
LSM00435	Unmapped
LSM00429	Unmapped
LSM00425	Unmapped
LSM00423	Unmapped
LSM00420	Unmapped
LSM00418	Unmapped
LSM00417	Unmapped
LSM00413	Unmapped
LSM00411	Unmapped
LSM00405	Unmapped
LSM00402	Unmapped
LSM00399	Unmapped
LSM00394	Unmapped
LSM00392	Unmapped
LSM00390	Unmapped
LSM00387	Unmapped
LSM00385	Unmapped
LSM00382	Unmapped
LSM00380	Unmapped
LSM00378	Unmapped
LSM00375	Unmapped
LSM00370	Unmapped
LSM00357	Unmapped
LSM00356	Unmapped
LSM00353	Unmapped
LSM00349	Unmapped
LSM00343	Unmapped
LSM00337	Unmapped
LSM00334	Unmapped
LSM00328	Unmapped
LSM00327	Unmapped
LSM00318	Unmapped
LSM00314	Unmapped
LSM00311	Unmapped
LSM00310	Unmapped
LSM00309	Unmapped
LSM00307	Unmapped
LSM00304	Unmapped
LSM00299	Unmapped
LSM00294	Unmapped
LSM00290	Unmapped
LSM00286	Unmapped
LSM00284	Unmapped
LSM00279	Unmapped
LSM00277	Unmapped
LSM00274	Unmapped
LSM00269	Unmapped
LSM00266	Unmapped
LSM00260	Unmapped
LSM00259	Unmapped
LSM00258	Unmapped
LSM00255	Unmapped
LSM00254	Unmapped
LSM00251	Unmapped
LSM00238	Unmapped
LSM00237	Unmapped
LSM00235	Unmapped
LSM00230	Unmapped
LSM00227	Unmapped
LSM00223	Unmapped
LSM00219	Unmapped
LSM00212	Unmapped
LSM00211	Unmapped
LSM00210	Unmapped
LSM00209	Unmapped
LSM00204	Unmapped
LSM00200	Unmapped
LSM00199	Unmapped
LSM00194	Unmapped
LSM00188	Unmapped
LSM00187	Unmapped
LSM00186	Unmapped
LSM00180	Unmapped
LSM00178	Unmapped
LSM00177	Unmapped
LSM00172	Unmapped
LSM00170	Unmapped
LSM00163	Unmapped
LSM00162	Unmapped
LSM00161	Unmapped
LSM00158	Unmapped
LSM00157	Unmapped
LSM00156	Unmapped
LSM00153	Unmapped
LSM00152	Unmapped
LSM00150	Unmapped
LSM00146	Unmapped
LSM00144	Unmapped
LSM00142	Unmapped
LSM00137	Unmapped
LSM00135	Unmapped
LSM00134	Unmapped
LSM00131	Unmapped
LSM00128	Unmapped
LSM00119	Unmapped
LSM00116	Unmapped
LSM00114	Unmapped
LSM00111	Unmapped
LSM00109	Unmapped
LSM00107	Unmapped
LSM00105	Unmapped
LSM00103	Unmapped
LSM00101	Unmapped
LSM00099	Unmapped
LSM00096	Unmapped
LSM00094	Unmapped
LSM00092	Unmapped
LSM00089	Unmapped
LSM00087	Unmapped
LSM00084	Unmapped
LSM00083	Unmapped
LSM00077	Unmapped
LSM00067	Unmapped
LSM00062	Unmapped
LSM00060	Unmapped
LSM00058	Unmapped
LSM00056	Unmapped
LSM00053	Unmapped
LSM00051	Unmapped
LSM00048	Unmapped
LSM00045	Unmapped
LSM00040	Unmapped
LSM00039	Unmapped
LSM00037	Unmapped
LSM00035	Unmapped
LSM00031	Unmapped
LSM00029	Unmapped
LSM00026	Unmapped
LSM00025	Unmapped
LSM00022	Unmapped
LSM00021	Unmapped
LSM00020	Unmapped
LSM00019	Unmapped
LSM00018	Unmapped
LSM00017	Unmapped
LSM00016	Unmapped
LSM00015	Unmapped
LSM00014	Unmapped
LSM00013	Unmapped
LSM00012	Unmapped
LSM00011	Unmapped
LSM00010	Unmapped
LSM00009	Unmapped
LSM00008	Unmapped
LSM00007	Unmapped
LSM00006	Unmapped
LSM00005	Unmapped
LSM00004	Unmapped
LSM00003	Unmapped
LSM00002	Unmapped
[truncated: 1 more rows]
