# Supplementary material for: Genetic Control of Water and Nitrate Capture and Their Use Efficiency in Lettuce (Lactuca sativa L.)
Source: Front Plant Sci. 2016 Mar 30;7:343. doi: 10.3389/fpls.2016.00343 (PMC4812043; doi:10.3389/fpls.2016.00343)
Supplement: Supplementary file 3 [file DataSheet3.XLSX]

## Sheet: SNP sequence data
Marker	SNP with flanking sequence
LSM00032	GCTACAAACAAAACTAATTCTTTGGTGCCTGTCGTAGGTTTTAGACCAAATTCTAGCTCT[T/C]TTGTTATAATAAGATTCGTCTCTTTTTCGWAWATTATTTTTCGATTTTGGACATGAAATA
LSM00075	GATACGTCTCAGTGGAGTCGTAAGCATCCATCCTTTAGCGTGCTTGGTGTCGAGCCAGGA[A/G]CTTCCTCTGTTTGTCACTTCTTTC
LSM00085	TCATGTGGAAGCCGACAACTCTGTGTTGAGAGCTCAGATGGGTGAGCTCAGCCAGCGGCT[T/G]GATTACCTTAACGAAATCATTAATCTCATGAACAACAACTACACAAACACTAATTGCACG
LSM00106	ATAGAGAATGATGATCCCAACTTCATAAAGCCCGAGAACATGGAAACAATCGAATCTAAA[T/C]CAACCCAAAAGTGCATAAAAGGCCCACGAAGCAAAAGATGCAGAAGAACCGTTTTTGAAA
LSM00123	ATCGCGTGGTGATCAGGGTAAAGTGTCTGTTCGCCCTTGTTCACACATTGGGGGCCACAA[A/G]TATGCAGGAAATGTCATCATATTTGGTTCAAATAACCATGGGAAAGTCACAGGTCATTGG
LSM00165	AAAGCTAGCTTCCGATAGGAAAATCAGTAAGATTTCTGATACCCTTTTATCCTTACAACA[T/C]CCACCTACATACACACTAGGCAAACGTAGAACAGATTACAACTTACTTATTCCCGAATCT
LSM00232	ATGAACTCTTGAAGATAATGGATTACGAATCTCTACCCCATTTTTGTAGAAGACAAGGGT[C/G]TGGATCATCAAAGCTTGCA
LSM00233	TAAGGCTTCCGGTAAGCCAAAGGCTGCAGCCAAGCCGAAGACAGCAGCGAAGAAAGCGCC[A/G]GCTAAGAAGAAACCCGCCGCCAAGCCCAAGGCAGCACCGAAACCCAAAGCGGCGGCAAAG
LSM00256	CATCATTGATAGCGGAGTTGGAATGACCAAGGCTGATTTGGTGAACAATTTGGGTACCAT[T/C]GCAAGATCCGGAACCAAAGAGTTCATGGAAGCTATCACTGCCGGCGCTGATGTCAGCATG
LSM00319	GGTCAAAGCTCCTGGTGCAAAAGAGTCAACTGCCATACCAGCTTCAAAGGTCAAAGTCAA[T/C]GTTCAACATGAATCTGCTGATAATCGGATGGAAGAATGATATGTCATATGCTGTTGTGCT
LSM00344	ATTCATGGCTTCTCTTCTCTACACTACCTTTACTGTATTAATGGCTATCCTCTCATCCTC[A/G]ATTGTATGCTTCGCTTTTCCAGGGTTCAGCTTYGGATGGGGTGGTGGAGCTGGTGGCGAC
LSM00408	AGGTGAACGTGCTTAGTTTGCCTTTTGTTAAGTAGAAGTGGTGTTTGGAATTTTCTTTTT[A/T]GTCGTATGGGTGTATGCAATCTTTACATACCAAACCTATATTTCTTGATTATGTTGTCGT
LSM00409	TTCCACCCCTCATGAGAGGAGTAGAAGTTCCAAATCAAAAACACCATAAATCAGAGATCA[T/C]TGAATCGAAATCGAATTGTTCCACAAGTTGCAGAAGCTGTAATCAAGTTGATGGAGTCTC
LSM00434	ATCTTCACAGAACTACACTTTGATYGATATCCGATCAGAAAAGGACAAGGATAAATCCGG[A/T]GTTCCCCGCCTTCCTTCTAGCGCCAAGAACAAAATGATCGCCATTCCATTGGAAGAAGTA
LSM00443	TAATATGCATCAATATCAGCTTGCATTAAGGGAAGCTTCCCCTGATTTAGAAGCTGTAGA[T/C]ACAAGTGGCTATGATGTGTTTTTCACTGAGCATTATGTCAGGTTAAAAACCGTTGTATCA
LSM00496	GGAATATGGTACAGAAAGTGAAGACGAATTTGAAAATGCCACATCAGAAGATGATGAGTT[T/C]TATGATTCTCTTGAATCAAAGCTCAATAATGTGACATTAAACCCTAAAACCAATACATTG
LSM00500	TGAGCTTGGCTGGAAACGCTCCGACATCGTCGTCTCCACGAAGATCTTCTGGGGTGGACC[T/C]GGACCTAACGATAAGGGTTTATCCAGAAAACACATCGTTGAAGGAACGAAAGCGTCRTTG
LSM00513	TATGGGCCAAGGGTTCAACTTGTTTCCACCTTTGAGTCTCCCAAAGTTCCAACCGCCTCC[A/G]CCAGGTGTCCAGTATGACCCCATAATACCTCACGTGGGGCCCACACCAAACCCTCAACAA
LSM00519	TATGGGGATTATTCCACTKTGCTTCAAGGCAGGTGAGGATGCGGAGACGTTAGGTTTGAC[T/C]GGTCATGAGCGTTACACCATTGACTTACCCTCAAAAGTTAGCGAGATAAAGCCTGGCCAA
LSM00539	AATGGAGATCCAAGAACTGACTGCTGTCATAAAGCAGGACATTACTGCCCTTAATTCAGC[T/C]GTGGTGGATTTGCAGCTTGTTTGTAATTCCCAAAACCAAAGTGAAAATGTTTCAAGTGAT
LSM00604	AATCGTATTGAAAATCGATGGCGAAGACACCAGTGTTATCAGCCCTACTTTTGGCTTCAA[T/C]ATCAAAACCATGACCTATGATAAGTATACCCTTAACATATGGGATGTTGGAGGTCAAAAG
LSM00605	TGATAGGCACGTGTTGCTGTTGGATCCTATACTCGGAACAGGTAATTCAGCTGTTCAGGC[A/T]ATTTCTTTGCTTTTAAAGAAAGGTGTACCAGAGGCCAACATCATATTCCTGAATTTGATA
LSM00610	AAGTTCATCGCTTCTTATAAACAATCTCCTTCCTCCTTCAATCGCATCCAACAGAAGCCT[T/C]TCATATGCATCCGGAATTTCCTTCGGATACCTTCAACATTACAAAACCCCCAAAATTCTC
LSM00644	TAAGGGAATCATCCAAGCAAAATATGGACAAGATGCATGCAACGTTGGAGATGAAGGAGG[A/G]TTTGCTCCCAATGTTCAGGACAATAGGGAAGGGCTCGTGTTGCTCATTGATGCATTGAAA
LSM00648	AAACGGCGATTCATTTGACGAAAAATCAAGAATCCCGGATCCCAACAGAATGATTCAGGC[T/G]TACACTCAATCGGTCTCGACGCTTAACATCTTAAGAGCTTTTGCCACCGGAGGTTATGCC
LSM00690	CATTGATGAGGACACTGTCGATGGCGATGCTGACATCCCTGCCCTTGAGGAGGCTGATGT[T/C]GATGCTGAGAGCAAGATGGAAGAGGTCGACTAATCTCCCAAATTAACAAAACCTTCTTCT
LSM00701	TGTGAAGCCTGCATTTGATGACTTCATACTTCCAACAAAAAAGTATGCTGACATCATCAT[A/C]CCTCGTGGAGGAGACAATCATGTAGCWATTGATTTAATTGTCCAACATATTCGGACAAAA
LSM00730	CATCAACGAAGAATACAAAATTTGGAAAAAGAACACACCGTTTTTGTACGATTTGGTCAT[T/C]ACGCACGCGCTAGAGTGGCCTTCGCTCACCGTGGAATGGCTCCCGGACCGTGATGAGCCC
LSM00928	GACTATTTGGGGATGTGGCATCGTTTGCAGATGATCCAACGGATCAGGATGATTCTGATT[T/C]GAAAGGTCGCCCCCCATTGGCTACAGGGCTCTCTTTATCCAACCGAATTAAGCTTTACTA
LSM01045	AYTCAAAAGCGAGTCTAAATCTTTTGGGCCATGATGTTGCATGCGGGATGTTCTATTTGT[A/T]ATTAAAATTGTTGGGAGGCTATGAATTCCATTTCTTGAGAAAACACTTGGCAATGCGGAG
LSM01060	CTTAGTGGCTGGCTTCCATGTGCCAAGGACCTAAGTAGCAAGGTAGAAGGAGATGAAGCT[T/G]CAGCTCGAGCATCATCTTTGCCCATTTTGCTATGCCATGGAAAAGTTGATGATGTGGTTC
LSM01150	CATATAGCTCCCGGATTGTTTCGTATAAGTTCTTGCGATGACACCTGAAAGTAAAACAAA[A/T]GCTTCACCAAAAGATTCAAAGAAGCCACGTTTAACCGATCAAGCAGCTTCCGTCAAGAGA
LSM01220	ACATGGGTTATTGCCAAAAAGGTTCTAATGTGACATATGACGACTCGATGAATAT[A/G]AGGAACATTCTATGGCTAGCCCCTTTGCCAAGTGATTCCACCAATGCTTGGTCTGCACCT
LSM01321	AGGGTTCGTAACAGTGATGGATTTTGTTTGGGAGGATGAGTATGATGCAAATGCAGGACC[A/G]AATCGGAAGTCTCGGAGGATGATGGAGGATGAGAATAAGAAGACCAGGAAGAAGGCTAAG
LSM01342	ATACCCTAATGATGTTGGGGTTTTAGCCGCCTTACTTTTTAACCATTTAAAATTAAACCC[T/C]GGTGAAGCTTTATACATCGGAGCAAATGAGCCCCACGCCTATTTAACCGGTGAGTGTGTC
LSM01377	TGGTCATCCTAAGAGCCGCCGTGATCTCATGGAAGCAGTCGAAGATTCCGTCCAACAGCA[A/G]CTCCCCGTGTTTTCCCAGGTTGTCGTCTAAGATTAATAATCTCTCTTCGACTACTCTTCT
LSM01378	GTGCTTAAGTTTTTAGAAGAGAACAAGAAGGTCGCTCCGGTGGTTGCTAAGGATACTTCC[A/G]TTAAGGCCCGGATCCCGTATGACGATCGAGCTAAGTTGGCTAAGAATCCAACTGGGAAGA
LSM01439	TGATAATTGGCGAGATAAYGGAGTCYATGGCCARAGTATTTTTGCAAAAGTTGCTTCCGC[T/C]ATTTCTAAGTTCGAGCCTGTCACTGTCTGCGCCAGTGCCTCTCAGTGGGCTAATGCACGC
LSM01558	CATCTGGGTTGGTTTAATTTGGTTGATTTTAGAGATGTTTTGGAGGGTTCAGAGGTTAAA[T/C]TGAGTGAAGATTTGTTGGTTTATTTGGGTCATGAAAGTGAAGGAGAAGACGCGAATGTTG
LSM01560	CTCTAAACTTCCATCATCCTCAGCAATAATTCCTGTGCTTTCCCTACCAACCTCCTCCCG[A/G]AAATCTTCGAGGCCGTTGGTTGTTCGGAACTCCATTTCGGTTGCTCAGTCGCCGGCTACT
LSM01595	CACTCCCCCGCATACTGAAGATTTCTGCTATATCACTGATAATACTTACACAAAGCAAGA[A/G]GTTGTAAAAATGGAAGCTGATGTCCTCAAAGCTCTACATTTTGAAATGGGGAAATCCCAC
LSM01598	CACCGAAGAAAAGGCGAGGAAGCTCCGGATGTTGACGATGGAAATGGAGTCGTTTCACGA[T/G]GCGATGTATCACTCTGCCATCGCTTCACGTCTCGCTTCCGATTTCTCCGATCGTTCTGAT
LSM01604	GCCATTGATTCAAGGGGTACTTTTGTCATTGGTGCAACAGTTGGAATGTGATATTGGGAA[T/C]GAGACATCAAATAAACTTGCATGGATGATGGATGTGGTTAGTATCCATAAAGCCATCAGA
LSM01612	CTTACTTTGGCTGAACAGGAGTCTGTTCAATTGAAGAGAGAGATTCAAGCATTGGAAAGA[C/G]AATCTGCCATTAACAACCATCAAGCAACTGCAATWAGTGAATTAACAAAGCTATCTGACC
LSM01651	AGGGACATTGAATCTGGAGATGGCGACAGCAAACCTGATAATGGCAACGACAAGCCAGCG[C/G]TCGTTTTTGAAGAGAAGTATCTTGTAATYATGGCTGGACAAGCCACTCCGACGTTTTTAG
LSM01772	CTAGTAGATCGTATATCGTATGCTGTAAATTTGGTGTTTGTTAAGGTTTGATGGAGAATT[A/G]TGGTGATCTTTATCGTTCATATGAGATTGCTTATCGAAATCGTTYCGTGTTGTAAAAATG
